# Supplementary material for: Agronomic treatments to avoid presence of seeds in Nadorcott mandarin II. Effect on seed number per fruit and yield
Source: PLoS One. 2022 Dec 9;17(12):e0278934. doi: 10.1371/journal.pone.0278934 (PMC9733848; doi:10.1371/journal.pone.0278934)
Supplement: S1 File — Zip file with the data and R scripts for the statistical analysis. (ZIP) [file pone.0278934.s002.zip]

Archive with 32 entries (27 files):
- CIT_2022-Rscripts_article-seeds-Nadorcott/
- CIT_2022-Rscripts_article-seeds-Nadorcott/01_README.md
- CIT_2022-Rscripts_article-seeds-Nadorcott/02_seeds.Rmd
- CIT_2022-Rscripts_article-seeds-Nadorcott/03_yield.Rmd
- CIT_2022-Rscripts_article-seeds-Nadorcott/04_size-green.Rmd
- CIT_2022-Rscripts_article-seeds-Nadorcott/05_quality-size-mature.Rmd
- CIT_2022-Rscripts_article-seeds-Nadorcott/06_quality-color.Rmd
- CIT_2022-Rscripts_article-seeds-Nadorcott/07_quality-juice.Rmd
- CIT_2022-Rscripts_article-seeds-Nadorcott/08_relative-efficiency.R
- CIT_2022-Rscripts_article-seeds-Nadorcott/CIT_2021_article-seeds-Nadorcott-2017.Rproj
- CIT_2022-Rscripts_article-seeds-Nadorcott/R/
- CIT_2022-Rscripts_article-seeds-Nadorcott/R/00_knitr-options.R
- CIT_2022-Rscripts_article-seeds-Nadorcott/R/00_setup.R
- CIT_2022-Rscripts_article-seeds-Nadorcott/R/Function_agaovkruskal_anova_y_KW.R
- CIT_2022-Rscripts_article-seeds-Nadorcott/R/Function_agcatfisher_fisher-test-and-plot.R
- CIT_2022-Rscripts_article-seeds-Nadorcott/R/Function_agcatfisherposthoc_Post-hoc-fisher-holm.R
- CIT_2022-Rscripts_article-seeds-Nadorcott/R/theme_ag.R
- CIT_2022-Rscripts_article-seeds-Nadorcott/data/
- CIT_2022-Rscripts_article-seeds-Nadorcott/data/csv/
- CIT_2022-Rscripts_article-seeds-Nadorcott/data/csv/quality.color-size_UTF-8.csv
- CIT_2022-Rscripts_article-seeds-Nadorcott/data/csv/quality.juice_UTF-8.csv
- CIT_2022-Rscripts_article-seeds-Nadorcott/data/csv/quality.legend_UTF-8.csv
- CIT_2022-Rscripts_article-seeds-Nadorcott/data/csv/quality.seeds_UTF-8.csv
- CIT_2022-Rscripts_article-seeds-Nadorcott/data/csv/quality.weight_UTF-8.csv
- CIT_2022-Rscripts_article-seeds-Nadorcott/data/csv/seeds.legend_UTF-8.csv
- CIT_2022-Rscripts_article-seeds-Nadorcott/data/csv/seeds.seeds_UTF-8.csv
- CIT_2022-Rscripts_article-seeds-Nadorcott/data/csv/yield.affections_UTF-8.csv
- CIT_2022-Rscripts_article-seeds-Nadorcott/data/csv/yield.legend_UTF-8.csv
- CIT_2022-Rscripts_article-seeds-Nadorcott/data/csv/yield.size_UTF-8.csv
- CIT_2022-Rscripts_article-seeds-Nadorcott/data/csv/yield.yield_UTF-8.csv
- CIT_2022-Rscripts_article-seeds-Nadorcott/rmd/
- CIT_2022-Rscripts_article-seeds-Nadorcott/rmd/ch_reproducibility.Rmd
