# Supplementary material for: Agronomic treatments to avoid presence of seeds in Nadorcott mandarin II. Effect on seed number per fruit and yield
Source: PLoS One. 2022 Dec 9;17(12):e0278934. doi: 10.1371/journal.pone.0278934 (PMC9733848; doi:10.1371/journal.pone.0278934)
Supplement: S1 File — Zip file with the data and R scripts for the statistical analysis. (ZIP) [file pone.0278934.s002.zip › CIT_2022-Rscripts_article-seeds-Nadorcott/01_README.md]

# Analysis for the article

Agronomic treatments to avoid seed presence in ‘Nadorcott’ mandarin II. 
Effect on seed number per fruit and yield

## Protocol

Run all the scripts. The order should not be important.  

All packages needed are listed in "R/00_setup.R". They should install when running any of the Rmd files. If you want to install them in advance, source the file:

```
source("R/00_setup.R")
```

For radar plots in the quality analysis files "06_quality-color.Rmd" and "07_quality-juice.Rmd" you need to install a package from github: 

```
devtools::install_github("ricardo-bion/ggradar", dependencies = TRUE)
```
