# Supplementary material for: Agronomic treatments to avoid presence of seeds in Nadorcott mandarin II. Effect on seed number per fruit and yield
Source: PLoS One. 2022 Dec 9;17(12):e0278934. doi: 10.1371/journal.pone.0278934 (PMC9733848; doi:10.1371/journal.pone.0278934)
Supplement: S1 File — Zip file with the data and R scripts for the statistical analysis. (ZIP) [file pone.0278934.s002.zip › CIT_2022-Rscripts_article-seeds-Nadorcott/02_seeds.Rmd]

---
title: Number of seeds in Nadorcott
subtitle: Effect of treatments
# author:
# - affiliation: Instituto Agroforestal Mediterráneo. Departamento de Ecosistemas Agroforestales.
#   email: algarsal@upv.es
#   name: Alfonso Garmendia
date: "`r Sys.Date()`"
output:
  html_document:
    code_folding: hide                  # Fold the code
    fig_caption: yes                    # show figure captions
    highlight: tango                    # code format
    self_contained: TRUE
    toc: yes                            # table of contents
    toc_depth: 6
---

```{r setup, include=FALSE}
lapply(list.files("R", pattern = "[.]R$", full.names = TRUE),
       source)
options(knitr.duplicate.label = "allow")

dr <- "results/02_seeds"
if (!dir.exists(dr)) dir.create(dr)

# knitr::opts_chunk$set(
#   fig.path = paste0(dr, "/tiff300/"),
#   dev = "tiff",                   # tiff figures format
#   compression = "lzw",            # tiff compression
#   dpi = 300                         # 300 for publication
# )

# knitr::opts_chunk$set(
#   fig.path = paste0(dr, "/png300/"),
#   dev = "png",                      # png Figures format
#   dev.args = list(type = "cairo"),  # png args
#   dpi = 300                         # 300 for publication
# )

```

```{r import_data, results='hide'}
#### Import csv data ----------------------------------
folder <- "data/csv/"
# dir(folder)
seeds <- read.csv(paste0(folder, "seeds.seeds_UTF-8.csv"), sep = "\t", 
               stringsAsFactors = FALSE)
seeds.q <- read.csv(paste0(folder, "quality.seeds_UTF-8.csv"), sep = "\t", 
               stringsAsFactors = FALSE)

#### Add block ---------------------------------------
seeds$block <- substr(seeds$tree, nchar(seeds$tree),nchar(seeds$tree))
seeds.q$block <- substr(seeds.q$tree, nchar(seeds.q$tree),nchar(seeds.q$tree))

#### pivot longer seeds.q ----------------------------
seeds.q <- tidyr::pivot_longer(seeds.q, seeds.1:seeds.4, 
  names_to = "fruit", values_to = "seeds")
seeds.q <-  # remove number of fruits
  seeds.q[ , -which(names(seeds.q) == "fruits.n")]
seeds.q <-  # remove NAs
  seeds.q[!is.na(seeds.q$seeds), ]

### -treatment codes:  -------------------------------------
### C-; 1 = Sulfur; 2 =  A_Nitrat; 3 = K_Nitrat; 4 = Sacchar; 
### 5 = M_Cellul; 6 = Callose; C+ (siempre estos a partir de aquí)
treatments <- c("C-", "Sulfur", "A_Nitrat", "K_Nitrat", "Sacchar", 
    "M_Cellul", "Callose", "C+")

### Factors--------------------------------------------
seeds$treatment <- factor(seeds$treatment, 
  levels = c(7, 1:6, 8), 
  labels = treatments)

seeds$tree <- as.factor(seeds$tree)

seeds.q$treatment <- factor(seeds.q$treatment, 
  levels = c(7, 1:6, 8), 
  labels = treatments)

seeds.q$fruit <- factor(seeds.q$fruit, labels = c(1:4))
seeds.q$fruit <- as.factor(paste0(seeds.q$tree, "_", seeds.q$fruit))

#### rm ---------------------------------------------- 
rm(folder)


xls <- list()
```

&nbsp;

# Data measured in september 2017

## Frequencies of fruits with seeds or seedless

```{r seed presence}
### Seed presence
seeds$seed.presence <- presence <- seeds$seeds > 0
seeds$seed.presence[presence] <- "with_seeds"
seeds$seed.presence[!presence] <- "seedless"
rm(presence)

### Contingency table
ct <- table(seeds$seed.presence, seeds$treatment)

# CTdt <- as.data.frame(ct)
# names(CTdt) <- c("presence", "treatment", "frequency")

```

```{r}
### Table
tn <- tn + 1
cap <- paste(eval(tt), "Number of fruits with seeds and seedless for each treatment.")
kable(ct, caption = cap)

ct1 <- as.data.frame.matrix(ct)
ct2 <- data.frame(seeds = row.names(ct1),
  ct1)
names(ct2) <- c("seeds", treatments)

xls$seed.presence <- ct2
```


```{r , results='hide'}
#### Fisher test -----------------------------------
(f <- agcatfisher(df0 = seeds, x = "treatment", y = "seed.presence")$tables$pval)
# library(rcompanion)
# library(stringr)
# f[[1]] <- str_replace(f[[1]], "-", "" )
# f[[2]] <- str_replace(f[[2]], "-", "" )
# f$comp <- paste(f$var1, f$var2, sep = " - ")
# f$adj.p <- as.numeric(f$adj.p)
# cldList(adj.p ~ comp, data = f)
letters0 <- c("c", "b", "a", "a", "a", "a", "a", "a")

#### Analyses --------------------------------------
T1 <- agcatfisher(df0 = seeds, x = "treatment", y = "seed.presence",
                   letters0 = letters0, percsize = 5,
                   lettersheightstack = 175, lettersheightpercent = 105,
                   letters0col = "darkgrey")
```

```{r frequency, fig.cap=cap}

#### caption -------------------------------------------------------------
fn <- fn + 1
cap <- paste(eval(ft), T1$capplots$percent)

#### plot ----------------------------------------------------------------
T1$plots$percent + 
  theme_ag() + 
  labs(x = "Treatment") +
  theme(legend.position = "top", legend.title = element_blank())

```

### Relationship between the presence of seeds and size of the fruit

The same fruits were measured (diameter in mm) before cutting them to count the seeds. 

```{r}
a1 <- agaovkruskal(df0 = seeds, x = "seed.presence", y = "diameter", errorbars = "se", lettersheightbarplot = 1)

# library(PMCMRplus)
# kwAllPairsNemenyiTest(g = as.factor(seeds$seed.presence), x = seeds$diameter)
```

```{r}
#### Table of means -----------------------------------------------------
tn <- tn + 1
cap <- paste(eval(tt), a1$captables$TA)

### Tables --------------------------------------------------
kable(
  a1$tables$TA, digits = 2, 
  caption = cap)

kable(a1$tables$TB, digits = 3)

#### List for export -----------------------------------------------------
xls$anova.diam.seeds.ta <- a1$tables$TA
xls$anova.diam.seeds.tb <- a1$tables$TB

```

```{r diameter-seed-boxplot, fig.cap=cap}
cap <- paste(eval(ft), "Boxplot for the effect of the presence of seeds on the diameter of the fruit. Different letters mean significant differences in Kruskal-Wallis posthoc test (KW), for alpha = 0.05.")

a1$plots$boxplot + 
  labs(x = "Seed presence", y = "Diameter of the fruit (mm)") +
  theme_ag()

```

Fruits with seeds are about 3mm larger than seedless fruits.

```{r diameter-seed-treatment-boxplot, fig.cap=cap}
fn <- fn + 1
cap <- paste(eval(ft), "Boxplot for the effect of the presence of seeds on the diameter of the fruit for each treatment. Different letters mean significant differences in Kruskal-Wallis posthoc test (KW), for alpha = 0.05.")
ggplot(seeds, 
  aes(x = treatment, y = diameter, color = seed.presence)) +
  geom_boxplot() + 
  labs(x = "Treatment", y = "Diameter of the fruit (mm)") +
  theme_ag() + 
  theme(legend.position = "top")
```

The effect of the seeds on the size of the fruit is consistent across all the treatments. 

## Mean number of seeds per fruit (all data)

```{r anova, results='markup'}
#### Function for anova -----------------------------------------------
a1 <- agaovkruskal(df0 = seeds, x = "treatment", y = "seeds", errorbars = "se", lettersheightbarplot = 1)
```

Nemenyi's non-parametric all-pairs comparison test for Kruskal-type ranked data using Tukey distribution to determine the p-values. Package PMCMRplus: Pohlert T (2022). _PMCMRplus: Calculate Pairwise Multiple Comparisons
  of Mean Rank Sums Extended_. R package version 1.9.6,
  <https://CRAN.R-project.org/package=PMCMRplus>.
  
```{r , results='markup'}
library(PMCMRplus)
kwAllPairsNemenyiTest(seeds$seeds, seeds$treatment)
```

```{r, eval=FALSE}
#### Friedman test --------------------
### only for curiosity. Results are not clear, because most of variability is lost grouping by trees. 
source("https://www.r-statistics.com/wp-content/uploads/2010/02/Friedman-Test-with-Post-Hoc.r.txt")
# remove NA block. Block 3 had to be removed.
seeds.na <- 
  seeds[!seeds$block %in% unique(seeds$block[is.na(seeds$seeds)]), ]

seeds.na.gr <- seeds.na %>% 
  group_by(tree, block, treatment) %>% 
  summarise(seeds = mean(seeds), .groups = "rowwise")

seeds.na.gr$block <- as.factor(seeds.na.gr$block)

friedman.test(seeds ~ treatment | block, data = seeds.na.gr)
seeds.na.gr.f <- data.frame(seeds = seeds.na.gr$seeds, 
  treatment = seeds.na.gr$treatment, 
  block = seeds.na.gr$block)
friedman.test.with.post.hoc(seeds ~ treatment | block ,seeds.na.gr.f)


```

```{r table-means}
#### Table of means -----------------------------------------------------
tn <- tn + 1
cap <- paste(eval(tt), a1$captables$TA)

### Tables --------------------------------------------------
kable(
  a1$tables$TA, digits = 2, 
  caption = cap)

kable(a1$tables$TB, digits = 3)

#### List for export -----------------------------------------------------
xls$anova1ta <- a1$tables$TA
xls$anova1tb <- a1$tables$TB

# a1$tables$TB$Levene[1]
```

Of course the groups cannot meet the normality (Shapiro), or the homoskedasticity (Levene) criteria, because the groups without seeds have very low variability. Levene p = `r a1$tables$TB$Levene[1]`. Shapiro p = `r a1$tables$TB$Shapiro[2]`

```{r nseeds-treatment-barplot, fig.cap=cap}
fn <- fn + 1
cap <- paste(eval(ft), a1$capplots$BarPlot)

a1$plots$BarPlot +
  labs(x = "Treatment", y = "Number of seeds per fruit") +
  theme_ag()


# a1$plots$Densities

```

```{r nseeds-treatment-boxplot, fig.cap=cap, eval=FALSE}
cap <- paste(eval(ft), "Boxplot for the effect of treatment on the number of seeds. Different letters mean significant differences in Kruskal-Wallis posthoc test (KW), for alpha = 0.05.")
a1$plots$boxplot + 
  labs(x = "Treatment", y = "Number of seeds per fruit") +
  theme_ag()

```

### Block effect

```{r}
#### Function for anova -----------------------------------------------
a1 <- agaovkruskal(df0 = seeds, x = "block", y = "seeds", errorbars = "se", lettersheightbarplot = 1)

```

There is no differences between blocks. 

```{r nseeds-block-violin, fig.cap=cap}
fn <- fn + 1
cap <- paste(eval(ft), a1$capplots$violin)

a1$plots$violin +
  labs(x = "Block", y = "Number of seeds per fruit") +
  theme_ag()

```

### Densities

```{r nseeds-treatment-density, fig.cap=cap, eval=FALSE}
fn <- fn + 1
cap <- paste(eval(ft), a1$capplots$Densities)

a1$plots$Densities +
  labs(x = "Number of seeds per fruit") +
  theme_ag()

# a1$plots$Densities

```

```{r nseeds-C+vsSulfur-density, fig.cap=cap}
s0 <- seeds[seeds$treatment %in% c("C+", "Sulfur"), ]
s0$treatment <- as.factor(as.character(s0$treatment))
a2 <- agaovkruskal(df0 = s0, x = "treatment", y = "seeds", errorbars = "se", lettersheightbarplot = 1)
fn <- fn + 1
cap <- paste(eval(ft), "Densities for seeds comparing C+ with Sulfur. Dotted lines represent the mean value.")

a2$plots$Densities +
  labs(x = "Number of seeds per fruit", 
    color = "Treatment", fill = "Treatment") +
  scale_color_jco() +
  scale_fill_jco() +
  theme_ag() + 
  theme(legend.position = "top")

# a1$plots$Densities

```

```{r nseeds-C-vsSulfur-density, fig.cap=cap}
s0 <- seeds[seeds$treatment %in% c("C-", "Sulfur"), ]
s0$treatment <- as.factor(as.character(s0$treatment))
a2 <- agaovkruskal(df0 = s0, x = "treatment", y = "seeds", errorbars = "se", lettersheightbarplot = 1)
fn <- fn + 1
cap <- paste(eval(ft), "Densities for seeds comparing C- with Sulfur. Dotted lines represent the mean value.")

a2$plots$Densities +
  labs(x = "Number of seeds per fruit", 
    color = "Treatment", fill = "Treatment") +
  scale_color_jco() +
  scale_fill_jco() +
  theme_ag() + 
  theme(legend.position = "top")

# a1$plots$Densities

```

## Mean number of seeds per fruit (only seeded fruits)

```{r}
seed.with <- seeds[seeds$seeds > 0, ]
```

```{r anova2}
#### Function for anova -----------------------------------------------
a1 <- agaovkruskal(df0 = seed.with, x = "treatment", y = "seeds", errorbars = "se", lettersheightbarplot = 0.5)
```

```{r table-means with}
#### Table of means -----------------------------------------------------
tn <- tn + 1
a1$captables$TA
cap <- paste(eval(tt), a1$captables$TA)

### Tables --------------------------------------------------
kable(
  a1$tables$TA, digits = 2, 
  caption = cap)

kable(a1$tables$TB, digits = 3)

#### List for export -----------------------------------------------------
xls$anova2ta <- a1$tables$TA
xls$anova2tb <- a1$tables$TB

```

```{r nseeds-with-treatment-barplot, fig.cap=cap}
fn <- fn + 1
cap <- paste(eval(ft), "Barplot for the effect of treatment on the number of seeds in the fruits with seeds. Error bars correspond with standard error. Different letters mean significant differences in Kruskal-Wallis posthoc test (KW), for alpha = 0.05.")

a1$plots$BarPlot +
  labs(x = "Treatment", y = "Number of seeds per fruit") +
  theme_ag()


# a1$plots$Densities

```

```{r nseeds-with-treatment-boxplot, fig.cap=cap, eval=FALSE}
cap <- paste(eval(ft), "Boxplot for the effect of treatment on the number of seeds in the fruits with seeds. Different letters mean significant differences in Kruskal-Wallis posthoc test (KW), for alpha = 0.05.")
a1$plots$boxplot + 
  labs(x = "Treatment", y = "Number of seeds per fruit") +
  theme_ag()

```

# Data from quality analysis after harvest 2018

## Frequencies of fruits with seeds or seedless

```{r seed presence q}
### Seed presence
seeds.q$seed.presence <- presence <- seeds.q$seeds > 0
seeds.q$seed.presence[presence] <- "with_seeds"
seeds.q$seed.presence[!presence] <- "seedless"
rm(presence)

### Contingency table
ct <- table(seeds.q$seed.presence, seeds.q$treatment)

# CTdt <- as.data.frame(ct)
# names(CTdt) <- c("presence", "treatment", "frequency")

```

```{r}
### Table
tn <- tn + 1
cap <- paste(eval(tt), "Number of fruits with seeds and seedless for each treatment.")
kable(ct, caption = cap)

ct1 <- as.data.frame.matrix(ct)
ct2 <- data.frame(seeds = row.names(ct1),
  ct1)
names(ct2) <- c("seeds", treatments)

xls$seed.presence.q <- ct2
```


```{r , results='hide'}
#### Fisher test -----------------------------------
agcatfisher(df0 = seeds.q, x = "treatment", y = "seed.presence")$tables$pval
letters0 <- c("d", "cd", "bcd", "ab", "a", "ab", "abc", "ab")

#### Analyses --------------------------------------
T1 <- agcatfisher(df0 = seeds.q, x = "treatment", y = "seed.presence",
                   letters0 = letters0, percsize = 5,
                   lettersheightstack = 175, lettersheightpercent = 105,
                   letters0col = "darkgrey")
```

```{r frequency-q, fig.cap=cap}

#### caption -------------------------------------------------------------
fn <- fn + 1
cap <- paste(eval(ft), T1$capplots$percent)

#### plot ----------------------------------------------------------------
T1$plots$percent + 
  theme_ag() + 
  labs(x = "Treatment") +
  theme(legend.position = "top", legend.title = element_blank())

```

## Mean number of seeds per fruit (all data)

```{r anova-q}
#### Function for anova -----------------------------------------------
a1 <- agaovkruskal(df0 = seeds.q, x = "treatment", y = "seeds", errorbars = "se", lettersheightbarplot = 1)
```

```{r table-means-q}
#### Table of means -----------------------------------------------------
tn <- tn + 1
a1$captables$TA
cap <- paste(eval(tt), a1$captables$TA)

### Tables --------------------------------------------------
kable(
  a1$tables$TA, digits = 2, 
  caption = cap)

kable(a1$tables$TB, digits = 3)

#### List for export -----------------------------------------------------
xls$anova1ta.q <- a1$tables$TA
xls$anova1tb.q <- a1$tables$TB

```

```{r nseeds-treatment-barplot-q, fig.cap=cap}
fn <- fn + 1
cap <- paste(eval(ft), a1$capplots$BarPlot)

a1$plots$BarPlot +
  labs(x = "Treatment", y = "Number of seeds per fruit") +
  theme_ag()


# a1$plots$Densities

```

```{r nseeds-treatment-boxplot-q, fig.cap=cap, eval=FALSE}
cap <- paste(eval(ft), "Boxplot for the effect of treatment on the number of seeds. Different letters mean significant differences in Kruskal-Wallis posthoc test (KW), for alpha = 0.05.")
a1$plots$boxplot + 
  labs(x = "Treatment", y = "Number of seeds per fruit") +
  theme_ag()

```

### Densities

```{r nseeds-treatment-density-q, fig.cap=cap, eval=FALSE}
fn <- fn + 1
cap <- paste(eval(ft), a1$capplots$Densities)

a1$plots$Densities +
  labs(x = "Number of seeds per fruit") +
  theme_ag()

# a1$plots$Densities

```

```{r nseeds-C+vsSulfur-density-q, fig.cap=cap}
s0 <- seeds.q[seeds.q$treatment %in% c("C+", "Sulfur"), ]
s0$treatment <- as.factor(as.character(s0$treatment))
a2 <- agaovkruskal(df0 = s0, x = "treatment", y = "seeds", errorbars = "se", lettersheightbarplot = 1)
fn <- fn + 1
cap <- paste(eval(ft), "Densities for seeds comparing C+ with Sulfur. Dotted lines represent the mean value.")

a2$plots$Densities +
  labs(x = "Number of seeds per fruit", 
    color = "Treatment", fill = "Treatment") +
  scale_color_jco() +
  scale_fill_jco() +
  theme_ag() + 
  theme(legend.position = "top")

# a1$plots$Densities

```

```{r nseeds-C-vsSulfur-density-q, fig.cap=cap}
s0 <- seeds.q[seeds.q$treatment %in% c("C-", "Sulfur"), ]
s0$treatment <- as.factor(as.character(s0$treatment))
a2 <- agaovkruskal(df0 = s0, x = "treatment", y = "seeds", errorbars = "se", lettersheightbarplot = 1)
fn <- fn + 1
cap <- paste(eval(ft), "Densities for seeds comparing C- with Sulfur. Dotted lines represent the mean value.")

a2$plots$Densities +
  labs(x = "Number of seeds per fruit", 
    color = "Treatment", fill = "Treatment") +
  scale_color_jco() +
  scale_fill_jco() +
  theme_ag() + 
  theme(legend.position = "top")

# a1$plots$Densities

```

## Mean number of seeds per fruit (only seeded fruits)

```{r}
seed.with <- seeds.q[seeds.q$seeds > 0, ]
```

```{r anova2-q}
#### Function for anova -----------------------------------------------
a1 <- agaovkruskal(df0 = seed.with, x = "treatment", y = "seeds", errorbars = "se", lettersheightbarplot = 0.5)
```

```{r table-means with-q}
#### Table of means -----------------------------------------------------
tn <- tn + 1
a1$captables$TA
cap <- paste(eval(tt), a1$captables$TA)

### Tables --------------------------------------------------
kable(
  a1$tables$TA, digits = 2, 
  caption = cap)

kable(a1$tables$TB, digits = 3)

#### List for export -----------------------------------------------------
xls$anova2ta.q <- a1$tables$TA
xls$anova2tb.q <- a1$tables$TB

```

```{r nseeds-with-treatment-barplot-q, fig.cap=cap}
fn <- fn + 1
cap <- paste(eval(ft), "Barplot for the effect of treatment on the number of seeds in the fruits with seeds. Error bars correspond with standard error. Different letters mean significant differences in Kruskal-Wallis posthoc test (KW), for alpha = 0.05.")

a1$plots$BarPlot +
  labs(x = "Treatment", y = "Number of seeds per fruit") +
  theme_ag()


# a1$plots$Densities

```

```{r nseeds-with-treatment-boxplot-q, fig.cap=cap, eval=FALSE}
cap <- paste(eval(ft), "Boxplot for the effect of treatment on the number of seeds in the fruits with seeds. Different letters mean significant differences in Kruskal-Wallis posthoc test (KW), for alpha = 0.05.")
a1$plots$boxplot + 
  labs(x = "Treatment", y = "Number of seeds per fruit") +
  theme_ag()

```


```{r, child="rmd/ch_reproducibility.Rmd"}

```
