# Supplementary material for: Agronomic treatments to avoid presence of seeds in Nadorcott mandarin II. Effect on seed number per fruit and yield
Source: PLoS One. 2022 Dec 9;17(12):e0278934. doi: 10.1371/journal.pone.0278934 (PMC9733848; doi:10.1371/journal.pone.0278934)
Supplement: S1 File — Zip file with the data and R scripts for the statistical analysis. (ZIP) [file pone.0278934.s002.zip › CIT_2022-Rscripts_article-seeds-Nadorcott/03_yield.Rmd]

---
title: Yield in Nadorcott
subtitle: For article
# author:
# - affiliation: Instituto Agroforestal Mediterráneo. Departamento de Ecosistemas Agroforestales.
#   email: algarsal@upv.es
#   name: Alfonso Garmendia
date: "`r Sys.Date()`"
output:
  html_document:
    code_folding: hide                  # Fold the code
    fig_caption: yes                    # show figure captions
    highlight: tango                    # code format
    self_contained: TRUE
    toc: yes                            # table of contents
    toc_depth: 6
---

```{r setup, include=FALSE}
lapply(list.files("R", pattern = "[.]R$", full.names = TRUE),
       source)

dr <- "results/03_yield"
if (!dir.exists(dr)) dir.create(dr)

# knitr::opts_chunk$set(
#   fig.path = paste0(dr, "/tiff300/"),
#   dev = "tiff",                   # tiff figures format
#   compression = "lzw",            # tiff compression
#   dpi = 300                         # 300 for publication
# )

# knitr::opts_chunk$set(
#   fig.path = paste0(dr, "/png300/"),
#   dev = "png",                      # png Figures format
#   dev.args = list(type = "cairo"),  # png args
#   dpi = 300                         # 300 for publication
# )

```

```{r import_data, results='hide'}
#### Import csv data ----------------------------------
folder <- "data/csv/"
# dir(folder)
yield <- read.csv(paste0(folder, "yield.yield_UTF-8.csv"), 
  sep = "\t", stringsAsFactors = FALSE)

### Factors--------------------------------------------
### -treatment codes:  
### C-; 1 = Sulfur; 2 =  A_Nitrat; 3 = K_Nitrat; 4 = Sacchar; 
### 5 = M_Cellul; 6 = Callose; C+ (siempre estos a partir de aquí)
treatments <- c("C-", "Sulfur", "A_Nitrat", "K_Nitrat", "Sacchar", 
    "M_Cellul", "Callose", "C+")

# as.factor(yield$treatment)
yield$treatment <- factor(yield$treatment, 
  levels = c(7, 1:6, 8), 
  labels = treatments)

#### Add block ---------------------------------------
yield$block <- substr(yield$tree, nchar(yield$tree),nchar(yield$tree))

#### rm ---------------------------------------------- 
rm(folder)

xls <- list()
```

&nbsp;

## Yield

```{r anova}
#### Function for anova -----------------------------------------------
a1 <- agaovkruskal(df0 = yield, x = "treatment", y = "yield", errorbars = "se", lettersheightbarplot = 5)
```

```{r, results='markup'}
fit <- aov(yield~treatment + block, data = yield)
(a <- anova(fit))

library(agricolae)
hsd <- HSD.test(fit, trt = "treatment")

# remove skew, kurtosis and KW
a1$tables$TA <- 
  a1$tables$TA[ , which(!names(a1$tables$TA) %in% 
      c("skew", "kurtosis", "KW", "HSD"))]

# add hsd with blocks
hsd$groups$treatment <- row.names(hsd$groups)
names(hsd$groups)[which(names(hsd$groups) == "groups")] <- "HSD"
a1$tables$TA <- 
left_join(a1$tables$TA, hsd$groups[, c("HSD", "treatment")], 
  by = "treatment")

```

```{r, eval=FALSE}
#### Friedman test --------------------
### only for curiosity. Results are not clear, because most of variability is lost grouping by trees. 
source("https://www.r-statistics.com/wp-content/uploads/2010/02/Friedman-Test-with-Post-Hoc.r.txt")

friedman.test(yield ~ treatment | block, data = yield)
# anova(aov(yield ~ treatment + block, data = yield))

friedman.test.with.post.hoc(yield ~ treatment | block , yield)

```


```{r table-means}
#### Table of means -----------------------------------------------------
tn <- tn + 1
cap <- paste(eval(tt), "Effect of treatments on yield, taking into account the block effect. Anova Tukey posthoc test (HSD) letters should be used because residuals meet normality requireement for Anova:  Shapiro.p = 0.0511. HSD letters were calculated taking block effect into account. Different letters mean significant differences for alpha = 0.05. q stands for the studentized range in the Tukey test (HSD). 'Fr' stands for Friedman test.")

### Tables --------------------------------------------------
a1$tables$TA$Fr <- c("b", "ab", "ab", "ab", "a", "ab", "ab", "ab")
kable(
  a1$tables$TA, digits = 2, 
  caption = cap)

kable(a1$tables$TB, digits = 3)

#### List for export -----------------------------------------------------
xls$anova1ta <- a1$tables$TA
xls$anova1tb <- a1$tables$TB

```

```{r yield-treatment-barplot, fig.cap=cap}
fn <- fn + 1
cap <- paste(eval(ft), a1$capplots$BarPlot)

a1$plots$BarPlot +
  labs(x = "Treatment", y = "Yield (kg/tree)") +
  theme_ag()


# a1$plots$Densities

```

```{r yield-treatment-boxplot, fig.cap=cap}
cap <- paste(eval(ft), a1$capplots$boxplot)
a1$plots$boxplot + 
  labs(x = "Treatment", y = "Yield (kg/tree)") +
  theme_ag()

```

```{r yield-treatment-violinplot, fig.cap=cap}
cap <- paste(eval(ft), a1$capplots$violin)

a1$plots$violin + 
  labs(x = "Treatment", y = "Yield (kg/tree)") +
  theme_ag()
```


### Densities

```{r yield-treatment-density, fig.cap=cap}
fn <- fn + 1
cap <- paste(eval(ft), a1$capplots$Densities)

a1$plots$Densities +
  labs(x = "Yield (kg/tree)") +
  theme_ag()

# a1$plots$Densities

```

```{r yield-C+vsSulfur-density, fig.cap=cap}
s0 <- yield[yield$treatment %in% c("C+", "Sulfur"), ]
s0$treatment <- as.factor(as.character(s0$treatment))
a2 <- agaovkruskal(df0 = s0, x = "treatment", y = "yield", errorbars = "se", lettersheightbarplot = 1)
fn <- fn + 1
cap <- paste(eval(ft), "Densities for yield comparing C+ with Sulfur. Dotted lines represent the mean value.")

a2$plots$Densities +
  labs(x = "Yield (kg/tree)", 
    color = "Treatment", fill = "Treatment") +
  scale_color_jco() +
  scale_fill_jco() +
  theme_ag() + 
  theme(legend.position = "top")

# a1$plots$Densities

```

```{r yield-C-vsSulfur-density, fig.cap=cap}
s0 <- yield[yield$treatment %in% c("C-", "Sulfur"), ]
s0$treatment <- as.factor(as.character(s0$treatment))
a2 <- agaovkruskal(df0 = s0, x = "treatment", y = "yield", errorbars = "se", lettersheightbarplot = 1)
fn <- fn + 1
cap <- paste(eval(ft), "Densities for yield comparing C- with Sulfur. Dotted lines represent the mean value.")

a2$plots$Densities +
  labs(x = "Yield (kg/tree)", 
    color = "Treatment", fill = "Treatment") +
  scale_color_jco() +
  scale_fill_jco() +
  theme_ag() + 
  theme(legend.position = "top")

# a1$plots$Densities

```

## Block effect

```{r}
#### Function for anova -----------------------------------------------
a1 <- agaovkruskal(df0 = yield, x = "block", y = "yield", errorbars = "se", lettersheightbarplot = 5)

```

There is a small difference between block 2 (more yield) and block 5 (less yield). 

```{r nseeds-block-violin, fig.cap=cap}
fn <- fn + 1
cap <- paste(eval(ft), a1$capplots$violin)

a1$plots$violin +
  labs(x = "Block", y = "Number of seeds per fruit") +
  theme_ag()

```


```{r, child="rmd/ch_reproducibility.Rmd"}

```
