# Supplementary material for: Agronomic treatments to avoid presence of seeds in Nadorcott mandarin II. Effect on seed number per fruit and yield
Source: PLoS One. 2022 Dec 9;17(12):e0278934. doi: 10.1371/journal.pone.0278934 (PMC9733848; doi:10.1371/journal.pone.0278934)
Supplement: S1 File — Zip file with the data and R scripts for the statistical analysis. (ZIP) [file pone.0278934.s002.zip › CIT_2022-Rscripts_article-seeds-Nadorcott/04_size-green.Rmd]

---
title: Size of the green fruits in Nadorcott (september 2017)
subtitle: Effect of treatments
date: "`r Sys.Date()`"
output:
  html_document:
    code_folding: hide                  # Fold the code
    fig_caption: yes                    # show figure captions
    highlight: tango                    # code format
    self_contained: TRUE
    toc: yes                            # table of contents
    toc_depth: 6
---

```{r setup, include=FALSE}
lapply(list.files("R", pattern = "[.]R$", full.names = TRUE),
       source)
dr <- "results"
if (!dir.exists(dr)) dir.create(dr)
dr <- "results/04_size-green"
if (!dir.exists(dr)) dir.create(dr)

# knitr::opts_chunk$set(
#   fig.path = paste0(dr, "/tiff300/"),
#   dev = "tiff",                   # tiff figures format
#   compression = "lzw",            # tiff compression
#   dpi = 300                         # 300 for publication
# )

# knitr::opts_chunk$set(
#   fig.path = paste0(dr, "/png300/"),
#   dev = "png",                      # png Figures format
#   dev.args = list(type = "cairo"),  # png args
#   dpi = 300                         # 300 for publication
# )

```

```{r import_data, results='hide'}
#### Import csv data ----------------------------------
folder <- "data/csv/"
# dir(folder)
size.y <- read.csv(paste0(folder, "yield.size_UTF-8.csv"), 
  sep = "\t", stringsAsFactors = FALSE)

### Factors--------------------------------------------
### -treatment codes:  
### C-; 1 = Sulfur; 2 =  A_Nitrat; 3 = K_Nitrat; 4 = Sacchar; 
### 5 = M_Cellul; 6 = Callose; C+ (siempre estos a partir de aquí)
treatments <- c("C-", "Sulfur", "A_Nitrat", "K_Nitrat", "Sacchar", 
    "M_Cellul", "Callose", "C+")

# as.factor(size.y$treatment)
size.y$treatment <- factor(size.y$treatment, 
  levels = c(7, 1:6, 8), 
  labels = treatments)

size.y <- size.y[!is.na(size.y$weight), -which(names(size.y) == "observations")]

#### rm ---------------------------------------------- 
rm(folder)

xls <- list()
```

&nbsp;

## Data

Weights and diameters measured at september 2017, still green. 

## Mean weight per treatment

```{r anova}
#### Function for anova -----------------------------------------------
a1 <- agaovkruskal(df0 = size.y, x = "treatment", y = "weight", errorbars = "se", lettersheightbarplot = 5)
```


```{r table-means}
#### Table of means -----------------------------------------------------
tn <- tn + 1
# a1$captables$TA
cap <- paste(eval(tt), a1$captables$TA)

### Tables --------------------------------------------------
kable(
  a1$tables$TA, digits = 2, 
  caption = cap)

kable(a1$tables$TB, digits = 3)

#### List for export -----------------------------------------------------
xls$anova1weightta <- a1$tables$TA
xls$anova1weighttb <- a1$tables$TB

```

```{r weight-g-treatment-boxplot, fig.cap=cap, eval=FALSE}
cap <- paste(eval(ft), a1$capplots$boxplot)
a1$plots$boxplot + 
  labs(x = "Treatment", y = "weight (g)") +
  theme_ag()

```

```{r weight-g-treatment-violinplot, fig.cap=cap}
cap <- paste(eval(ft), a1$capplots$violin)

a1$plots$violin + 
  labs(x = "Treatment", y = "weight (g)") +
  theme_ag()
```


### Densities

```{r weight-g-C+vsSulfur-density, fig.cap=cap}
s0 <- size.y[size.y$treatment %in% c("C+", "Sulfur"), ]
s0$treatment <- as.factor(as.character(s0$treatment))
a2 <- agaovkruskal(df0 = s0, x = "treatment", y = "weight", errorbars = "se", lettersheightbarplot = 1)
fn <- fn + 1
cap <- paste(eval(ft), "Densities for weight comparing C+ with Sulfur. Dotted lines represent the mean value.")

a2$plots$Densities +
  labs(x = "weight (g)", 
    color = "Treatment", fill = "Treatment") +
  scale_color_jco() +
  scale_fill_jco() +
  theme_ag() + 
  theme(legend.position = "top")

# a1$plots$Densities

```

```{r weight-g-C-vsSulfur-density, fig.cap=cap}
s0 <- size.y[size.y$treatment %in% c("C-", "Sulfur"), ]
s0$treatment <- as.factor(as.character(s0$treatment))
a2 <- agaovkruskal(df0 = s0, x = "treatment", y = "weight", errorbars = "se", lettersheightbarplot = 1)
fn <- fn + 1
cap <- paste(eval(ft), "Densities for weight comparing C- with Sulfur. Dotted lines represent the mean value.")

a2$plots$Densities +
  labs(x = "weight (g)", 
    color = "Treatment", fill = "Treatment") +
  scale_color_jco() +
  scale_fill_jco() +
  theme_ag() + 
  theme(legend.position = "top")

# a1$plots$Densities

```

## Mean diameter per treatment

```{r}
#### Function for anova -----------------------------------------------
a1 <- agaovkruskal(df0 = size.y, x = "treatment", y = "diameter", errorbars = "se", lettersheightbarplot = 5)
```

```{r }
#### Table of means -----------------------------------------------------
tn <- tn + 1
a1$captables$TA
cap <- paste(eval(tt), a1$captables$TA)

### Tables --------------------------------------------------
kable(
  a1$tables$TA, digits = 2, 
  caption = cap)

kable(a1$tables$TB, digits = 3)

#### List for export -----------------------------------------------------
xls$anova1diameterta <- a1$tables$TA
xls$anova1diametertb <- a1$tables$TB

```

```{r diameter-g-treatment-boxplot, fig.cap=cap, eval=FALSE}
cap <- paste(eval(ft), a1$capplots$boxplot)
a1$plots$boxplot + 
  labs(x = "Treatment", y = "diameter (mm)") +
  theme_ag()

```

```{r diameter-g-treatment-violinplot, fig.cap=cap}
cap <- paste(eval(ft), a1$capplots$violin)

a1$plots$violin + 
  labs(x = "Treatment", y = "diameter (mm)") +
  theme_ag()
```


### Densities

```{r diameter-g-C+vsSulfur-density, fig.cap=cap}
s0 <- size.y[size.y$treatment %in% c("C+", "Sulfur"), ]
s0$treatment <- as.factor(as.character(s0$treatment))
a2 <- agaovkruskal(df0 = s0, x = "treatment", y = "diameter", errorbars = "se", lettersheightbarplot = 1)
fn <- fn + 1
cap <- paste(eval(ft), "Densities for diameter comparing C+ with Sulfur. Dotted lines represent the mean value.")

a2$plots$Densities +
  labs(x = "diameter (mm)", 
    color = "Treatment", fill = "Treatment") +
  scale_color_jco() +
  scale_fill_jco() +
  theme_ag() + 
  theme(legend.position = "top")

# a1$plots$Densities

```

```{r diameter-g-C-vsSulfur-density, fig.cap=cap}
s0 <- size.y[size.y$treatment %in% c("C-", "Sulfur"), ]
s0$treatment <- as.factor(as.character(s0$treatment))
a2 <- agaovkruskal(df0 = s0, x = "treatment", y = "diameter", errorbars = "se", lettersheightbarplot = 1)
fn <- fn + 1
cap <- paste(eval(ft), "Densities for diameter comparing C- with Sulfur. Dotted lines represent the mean value.")

a2$plots$Densities +
  labs(x = "diameter (mm)", 
    color = "Treatment", fill = "Treatment") +
  scale_color_jco() +
  scale_fill_jco() +
  theme_ag() + 
  theme(legend.position = "top")

# a1$plots$Densities

```

## diameter-weight relationship

```{r size-g-regression1, fig.cap=cap}
fn <- fn + 1
cap <- paste0(eval(ft), "Linear relationship between diameter and weight in Nadorcott fruits.")

ggscatter(size.y, x = "diameter", y = "weight",
          add = "reg.line",                                 # Add regression line
          conf.int = TRUE,                                  # Add confidence interval
          add.params = list(color = "blue",
                            fill = "lightgray")
          )+
  stat_cor(method = "pearson", label.x = 45, label.y = 120)  # Add correlation coefficient

```


```{r size-g-regression-treat, fig.cap=cap}

fn <- fn + 1
cap <- paste0(eval(ft), "Linear relationship between diameter and weight in Nadorcott fruits, for selected treatments.")

d0 <- size.y[size.y$treatment %in% c("C-", "Sulfur", "C+"), ]
d0$treatment <- factor(as.character(d0$treatment), levels = c("C-", "Sulfur", "C+"))

ggscatter(d0, x = "diameter", y = "weight",
  add = "reg.line",                         # Add regression line
  conf.int = TRUE,                          # Add confidence interval
  color = "treatment", palette = "jco",           # Color by groups "cyl"
  shape = "treatment"                             # Change point shape by groups "cyl"
) +
  stat_cor(aes(color = treatment), label.x = 50)           # Add correlation coefficient

```

There are no differences in the relation of weight with diameter for different treatments.


```{r Excel, include=FALSE}
#### Export document xlsx -------------------------------------------
WriteXLS::WriteXLS(x = xls,
                   ExcelFileName = paste0(dr, "/04_size-green-tables.xlsx"),
                   AdjWidth = TRUE, BoldHeaderRow = TRUE, FreezeRow = 1)

```

```{r, child="rmd/ch_reproducibility.Rmd"}

```
