# Supplementary material for: Agronomic treatments to avoid presence of seeds in Nadorcott mandarin II. Effect on seed number per fruit and yield
Source: PLoS One. 2022 Dec 9;17(12):e0278934. doi: 10.1371/journal.pone.0278934 (PMC9733848; doi:10.1371/journal.pone.0278934)
Supplement: S1 File — Zip file with the data and R scripts for the statistical analysis. (ZIP) [file pone.0278934.s002.zip › CIT_2022-Rscripts_article-seeds-Nadorcott/05_quality-size-mature.Rmd]

---
title: Size of the mature fruits in Nadorcott (february 2018)
subtitle: Effect of treatments and comparisons
date: "`r Sys.Date()`"
output:
  html_document:
    code_folding: hide                  # Fold the code
    fig_caption: yes                    # show figure captions
    highlight: tango                    # code format
    self_contained: TRUE
    toc: yes                            # table of contents
    toc_depth: 6
---

```{r setup, include=FALSE}
lapply(list.files("R", pattern = "[.]R$", full.names = TRUE),
       source)

dr <- "results"
if (!dir.exists(dr)) dir.create(dr)
dr <- "results/05_quality-size-mature"
if (!dir.exists(dr)) dir.create(dr)

# knitr::opts_chunk$set(
#   fig.path = paste0(dr, "/tiff300/"),
#   dev = "tiff",                   # tiff figures format
#   compression = "lzw",            # tiff compression
#   dpi = 300                         # 300 for publication
# )

```

```{r import_data, results='hide'}
#### Import csv data ----------------------------------
folder <- "data/csv/"
# dir(folder)
size.y <- read.csv(paste0(folder, "yield.size_UTF-8.csv"), 
  sep = "\t", stringsAsFactors = FALSE)

weight.q <- read.csv(paste0(folder, "quality.weight_UTF-8.csv"), 
  sep = "\t", stringsAsFactors = FALSE)

size.q <- read.csv(paste0(folder, "quality.color-size_UTF-8.csv"), 
  sep = "\t", stringsAsFactors = FALSE)

#### CORRECCIONES (QUITAR CUANDO ESTÉN LOS DATOS CORREGIDOS) -------
# size.q <- size.q[-which(size.q$diameter > 1000), ]
# size.q <- size.q[-which(size.q$diameter < 30), ]
# size.q <- size.q[-which(size.q$height < 30), ]

### Mean diameter and height --------------------------
size.q <- size.q %>% 
  group_by(treatment, tree, fruit) %>% 
  summarise(height = mean(height),
    diameter = mean(diameter))
size.q <- size.q[!is.na(size.q$fruit), ]
size.q <- left_join(size.q, weight.q[c("fruit", "weight")], by = "fruit")

### Factors--------------------------------------------
### -treatment codes:  
### C-; 1 = Sulfur; 2 =  A_Nitrat; 3 = K_Nitrat; 4 = Sacchar; 
### 5 = M_Cellul; 6 = Callose; C+ (siempre estos a partir de aquí)
treatments <- c("C-", "Sulfur", "A_Nitrat", "K_Nitrat", "Sacchar", 
    "M_Cellul", "Callose", "C+")

# as.factor(size.q$treatment)
size.q$treatment <- factor(size.q$treatment, 
  levels = c(7, 1:6, 8), 
  labels = treatments)

size.y$treatment <- factor(size.y$treatment, 
  levels = c(7, 1:6, 8), 
  labels = treatments)


size.y <- size.y[!is.na(size.y$weight), -which(names(size.y) == "observations")]

xls <- list()
```

&nbsp;

## Data

Weight of fruits measured at february 2018. Mature fruits. 

## Mean weight of fruit per treatment (mature fruits)

```{r}
#### Function for anova -----------------------------------------------
a1 <- agaovkruskal(df0 = size.q, x = "treatment", y = "weight", errorbars = "se", lettersheightbarplot = 5)
```

```{r}
#### Table of means -----------------------------------------------------
tn <- tn + 1
cap <- paste(eval(tt), a1$captables$TA)

### Tables --------------------------------------------------
kable(
  a1$tables$TA, digits = 2, 
  caption = cap)

kable(a1$tables$TB, digits = 3)

#### List for export -----------------------------------------------------
xls$anova1weightta <- a1$tables$TA
xls$anova1weighttb <- a1$tables$TB

```

```{r weight-q-treatment-boxplot, fig.cap=cap, eval=FALSE}
cap <- paste(eval(ft), a1$capplots$boxplot)
a1$plots$boxplot + 
  labs(x = "Treatment", y = "weight (g)") +
  theme_ag()

```

```{r weight-q-treatment-violinplot, fig.cap=cap}
cap <- paste(eval(ft), a1$capplots$violin)

a1$plots$violin + 
  labs(x = "Treatment", y = "weight (g)") +
  theme_ag()
```

### Densities

```{r weight-q-C+vsSulfur-density, fig.cap=cap}
s0 <- size.q[size.q$treatment %in% c("C+", "Sulfur"), ]
s0$treatment <- as.factor(as.character(s0$treatment))
a2 <- agaovkruskal(df0 = s0, x = "treatment", y = "weight", errorbars = "se", lettersheightbarplot = 1)
fn <- fn + 1
cap <- paste(eval(ft), "Densities for weight comparing C+ with Sulfur. Dotted lines represent the mean value.")

a2$plots$Densities +
  labs(x = "weight (g)", 
    color = "Treatment", fill = "Treatment") +
  scale_color_jco() +
  scale_fill_jco() +
  theme_ag() + 
  theme(legend.position = "top")

# a1$plots$Densities

```

```{r weight-q-C-vsSulfur-density, fig.cap=cap}
s0 <- size.q[size.q$treatment %in% c("C-", "Sulfur"), ]
s0$treatment <- as.factor(as.character(s0$treatment))
a2 <- agaovkruskal(df0 = s0, x = "treatment", y = "weight", errorbars = "se", lettersheightbarplot = 1)
fn <- fn + 1
cap <- paste(eval(ft), "Densities for weight comparing C- with Sulfur. Dotted lines represent the mean value.")

a2$plots$Densities +
  labs(x = "weight (g)", 
    color = "Treatment", fill = "Treatment") +
  scale_color_jco() +
  scale_fill_jco() +
  theme_ag() + 
  theme(legend.position = "top")

# a1$plots$Densities

```

## Mean diameter of the fruit per treatment (mature fruits)

```{r }
#### Function for anova -----------------------------------------------
a1 <- agaovkruskal(df0 = size.q, x = "treatment", y = "diameter",
  errorbars = "se", lettersheightbarplot = 5)


```

```{r }
#### Table of means -----------------------------------------------------
tn <- tn + 1
cap <- paste(eval(tt), a1$captables$TA)

### Tables --------------------------------------------------
kable(
  a1$tables$TA, digits = 2, 
  caption = cap)

kable(a1$tables$TB, digits = 3)

#### List for export -----------------------------------------------------
xls$anova.diameter.ta <- a1$tables$TA
xls$anova.diameter.tb <- a1$tables$TB

```

```{r diam-q-treatment-boxplot, fig.cap=cap, eval=FALSE}
cap <- paste(eval(ft), a1$capplots$boxplot)
a1$plots$boxplot + 
  labs(x = "Treatment", y = "diameter (mm)") +
  theme_ag()

```

```{r diam-q-treatment-violinplot, fig.cap=cap}
cap <- paste(eval(ft), a1$capplots$violin)

a1$plots$violin + 
  labs(x = "Treatment", y = "diameter (mm)") +
  theme_ag()
```

### Densities

```{r diam-q-C+vsSulfur-density, fig.cap=cap}
s0 <- size.q[size.q$treatment %in% c("C+", "Sulfur"), ]
s0$treatment <- as.factor(as.character(s0$treatment))
a2 <- agaovkruskal(df0 = s0, x = "treatment", y = "diameter",
  errorbars = "se", lettersheightbarplot = 1)
fn <- fn + 1
cap <- paste(eval(ft), "Densities for diameter comparing C+ with Sulfur. Dotted lines represent the mean value.")

a2$plots$Densities +
  labs(x = "diameter (mm)", 
    color = "Treatment", fill = "Treatment") +
  scale_color_jco() +
  scale_fill_jco() +
  theme_ag() + 
  theme(legend.position = "top")

# a1$plots$Densities

```

```{r diam-q-C-vsSulfur-density, fig.cap=cap}
s0 <- size.q[size.q$treatment %in% c("C-", "Sulfur"), ]
s0$treatment <- as.factor(as.character(s0$treatment))
a2 <- agaovkruskal(df0 = s0, x = "treatment", y = "diameter",
  errorbars = "se", lettersheightbarplot = 1)
fn <- fn + 1
cap <- paste(eval(ft), "Densities for diameter comparing C- with Sulfur. Dotted lines represent the mean value.")

a2$plots$Densities +
  labs(x = "diameter (mm)", 
    color = "Treatment", fill = "Treatment") +
  scale_color_jco() +
  scale_fill_jco() +
  theme_ag() + 
  theme(legend.position = "top")

# a1$plots$Densities

```


## Mean heigth of fruit per treatment (mature fruits)

```{r}
#### Function for anova -----------------------------------------------
a1 <- agaovkruskal(df0 = size.q, x = "treatment", y = "height", errorbars = "se", lettersheightbarplot = 5)
```

```{r}
#### Table of means -----------------------------------------------------
tn <- tn + 1
cap <- paste(eval(tt), a1$captables$TA)

### Tables --------------------------------------------------
kable(
  a1$tables$TA, digits = 2, 
  caption = cap)

kable(a1$tables$TB, digits = 3)

#### List for export -----------------------------------------------------
xls$anova.height.ta <- a1$tables$TA
xls$anova.height.tb <- a1$tables$TB

```

```{r height-q-treatment-boxplot, fig.cap=cap, eval=FALSE}
cap <- paste(eval(ft), a1$capplots$boxplot)
a1$plots$boxplot + 
  labs(x = "Treatment", y = "height (mm)") +
  theme_ag()

```

```{r height-q-treatment-violinplot, fig.cap=cap}
cap <- paste(eval(ft), a1$capplots$violin)

a1$plots$violin + 
  labs(x = "Treatment", y = "height (mm)") +
  theme_ag()
```

### Densities

```{r height-q-C+vsSulfur-density, fig.cap=cap}
s0 <- size.q[size.q$treatment %in% c("C+", "Sulfur"), ]
s0$treatment <- as.factor(as.character(s0$treatment))
a2 <- agaovkruskal(df0 = s0, x = "treatment", y = "height", errorbars = "se", lettersheightbarplot = 1)
fn <- fn + 1
cap <- paste(eval(ft), "Densities for height comparing C+ with Sulfur. Dotted lines represent the mean value.")

a2$plots$Densities +
  labs(x = "height (mm)", 
    color = "Treatment", fill = "Treatment") +
  scale_color_jco() +
  scale_fill_jco() +
  theme_ag() + 
  theme(legend.position = "top")

# a1$plots$Densities

```

```{r height-q-C-vsSulfur-density, fig.cap=cap}
s0 <- size.q[size.q$treatment %in% c("C-", "Sulfur"), ]
s0$treatment <- as.factor(as.character(s0$treatment))
a2 <- agaovkruskal(df0 = s0, x = "treatment", y = "height", errorbars = "se", lettersheightbarplot = 1)
fn <- fn + 1
cap <- paste(eval(ft), "Densities for height comparing C- with Sulfur. Dotted lines represent the mean value.")

a2$plots$Densities +
  labs(x = "height (mm)", 
    color = "Treatment", fill = "Treatment") +
  scale_color_jco() +
  scale_fill_jco() +
  theme_ag() + 
  theme(legend.position = "top")

# a1$plots$Densities

```


## Relationship between weight, diameter and height (mature fruits)

```{r weight-diameter-regression, fig.cap=cap}
fn <- fn + 1
cap <- paste0(eval(ft), "Linear relationship between weight and diameter in february 2018.")

ggscatter(size.q, x = "weight", y = "diameter",
  add = "reg.line",                                 # Add regression line
  conf.int = TRUE,                                  # Add confidence interval
  add.params = list(color = "blue",
    fill = "lightgray")
) +
    stat_regline_equation(size = 6,
    label.y = 68, aes(label = ..eq.label..)) +
  stat_regline_equation(size = 6,
    label.y = 66, aes(label = ..rr.label..)) +
  theme_ag()

  # stat_cor(method = "pearson", label.x = 80, label.y = 65)  # Add correlation coefficient

```

```{r weight-height-regression, fig.cap=cap}
fn <- fn + 1
cap <- paste0(eval(ft), "Linear relationship between weight and height in february 2018.")

ggscatter(size.q, x = "weight", y = "height",
  add = "reg.line",                                 # Add regression line
  conf.int = TRUE,                                  # Add confidence interval
  add.params = list(color = "blue",
    fill = "lightgray")
) +
    stat_regline_equation(size = 6,
    label.y = 49, aes(label = ..eq.label..)) +
  stat_regline_equation(size = 6,
    label.y = 47, aes(label = ..rr.label..)) +
  theme_ag()

  # stat_cor(method = "pearson", label.x = 80, label.y = 65)  # Add correlation coefficient

```

```{r diameter-height-regression, fig.cap=cap}
fn <- fn + 1
cap <- paste0(eval(ft), "Linear relationship between diameter and height in february 2018.")

ggscatter(size.q, x = "diameter", y = "height",
  add = "reg.line",                                 # Add regression line
  conf.int = TRUE,                                  # Add confidence interval
  add.params = list(color = "blue",
    fill = "lightgray")
) +
    stat_regline_equation(size = 6,
    label.y = 49, aes(label = ..eq.label..)) +
  stat_regline_equation(size = 6,
    label.y = 47, aes(label = ..rr.label..)) +
  theme_ag()

  # stat_cor(method = "pearson", label.x = 80, label.y = 65)  # Add correlation coefficient

```

## Relationship between green (september) weight and mature (february) weight

Both weights are different fruit samples from the same trees, measured by two different persons at two different times: In september 2017, and in february 2018 (quality). 

```{r}
size.q$date <- "february 2018"
size.y$date <- "september 2017"

a <- dplyr::select(size.q, treatment, tree, weight, date)
b <- dplyr::select(size.y, treatment, tree, weight, date)

sizes <- rbind(a, b)
sizes$tree <- as.factor(sizes$tree)
sizes$date <- as.factor(sizes$date)
```

```{r weight-comparison-dates, fig.cap=cap}
fn <- fn + 1
cap <- paste0(eval(ft), "Comparison of sizes at two differerent dates.")

ggplot(sizes, aes(x = treatment, y = weight, color = date)) + 
  geom_boxplot() + 
  labs(y = "weight (g)") +
  theme_ag() +
  theme(legend.position = "top")
```

### Comparing mean sizes by trees

```{r}
size.t <- sizes %>% 
  group_by(tree, treatment, date) %>% 
  summarise(weight = mean(weight))

size.t <- pivot_wider(size.t, names_from = date, values_from = weight)


```

```{r weight-regression1, fig.cap=cap}
fn <- fn + 1
cap <- paste0(eval(ft), "Linear relationship between weight in september 2017 and in february 2018.")

ggscatter(size.t, x = "february 2018", y = "september 2017",
  add = "reg.line",                                 # Add regression line
  conf.int = TRUE,                                  # Add confidence interval
  add.params = list(color = "blue",
    fill = "lightgray")
)+
    stat_regline_equation(size = 6,
    label.y = 67, aes(label = ..eq.label..)) +
  stat_regline_equation(size = 6,
    label.y = 66, aes(label = ..rr.label..)) +
  theme_ag()

  # stat_cor(method = "pearson", label.x = 80, label.y = 65)  # Add correlation coefficient

```

```{r weight-regression-treat, fig.cap=cap}
fn <- fn + 1
cap <- paste0(eval(ft), "Linear relationship between weight in september 2017 and in february 2018, for selected treatments.")

d0 <- size.t[size.t$treatment %in% c("C-", "Sulfur", "C+"), ]
d0$treatment <- factor(as.character(d0$treatment), levels = c("C-", "Sulfur", "C+"))

ggscatter(d0, x = "september 2017", y = "february 2018",
  add = "reg.line",                                 # Add regression line
  conf.int = TRUE,                                  # Add confidence interval
    color = "treatment", palette = "jco",           # Color by groups 
  shape = "treatment"                             # Change point shape 
) +
  stat_regline_equation(size = 4,
    label.x = 56, 
    aes(label = ..eq.label.., color = treatment)) +
  stat_regline_equation(size = 4,
    label.x = 58,
    aes(label = ..rr.label.., color = treatment)) +
  theme_ag() + 
  theme(legend.position = "top")

  # stat_cor(aes(color = treatment), label.x =56)           # Add correlation coefficient
```

It doesn't seem to be a clear growth pattern. 

```{r Excel, include=FALSE}
#### Export document xlsx -------------------------------------------
WriteXLS::WriteXLS(x = xls,
  ExcelFileName = paste0(dr, "/05_quality-size-tables.xlsx"),
  AdjWidth = TRUE, BoldHeaderRow = TRUE, FreezeRow = 1)

```

```{r, child="rmd/ch_reproducibility.Rmd"}

```
