# Supplementary material for: Agronomic treatments to avoid presence of seeds in Nadorcott mandarin II. Effect on seed number per fruit and yield
Source: PLoS One. 2022 Dec 9;17(12):e0278934. doi: 10.1371/journal.pone.0278934 (PMC9733848; doi:10.1371/journal.pone.0278934)
Supplement: S1 File — Zip file with the data and R scripts for the statistical analysis. (ZIP) [file pone.0278934.s002.zip › CIT_2022-Rscripts_article-seeds-Nadorcott/07_quality-juice.Rmd]

---
title: Color of the mature fruits in Nadorcott (february 2018)
subtitle: Effect of treatments
date: "`r Sys.Date()`"
output:
  html_document:
    code_folding: hide                  # Fold the code
    fig_caption: yes                    # show figure captions
    highlight: tango                    # code format
    self_contained: TRUE
    toc: yes                            # table of contents
    toc_depth: 6
---

```{r setup, include=FALSE}
lapply(list.files("R", pattern = "[.]R$", full.names = TRUE),
       source)

dr <- "results"
if (!dir.exists(dr)) dir.create(dr)
dr <- "results/07_quality-juice"
if (!dir.exists(dr)) dir.create(dr)

# knitr::opts_chunk$set(
#   fig.path = paste0(dr, "/tiff300/"),
#   dev = "tiff",                   # tiff figures format
#   compression = "lzw",            # tiff compression
#   dpi = 300                         # 300 for publication
# )

```

```{r import_data, results='hide'}
#### Import csv data ----------------------------------
folder <- "data/csv/"
# dir(folder)
q.juice <- read.csv(paste0(folder, "quality.juice_UTF-8.csv"), 
  sep = "\t", stringsAsFactors = FALSE)

q.legend <- read.csv(paste0(folder, "quality.legend_UTF-8.csv"), 
  sep = "\t", stringsAsFactors = FALSE)

### Factors--------------------------------------------
### -treatment codes:  
### C-; 1 = Sulfur; 2 =  A_Nitrat; 3 = K_Nitrat; 4 = Sacchar; 
### 5 = M_Cellul; 6 = Callose; C+ (siempre estos a partir de aquí)
treatments <- c("C-", "Sulfur", "A_Nitrat", "K_Nitrat",
  "Sacchar", "M_Cellul", "Callose", "C+")

# as.factor(q.juice$treatment)
q.juice$treatment <- factor(q.juice$treatment, 
  levels = c(7, 1:6, 8), 
  labels = treatments)

names(q.juice)
dv <-  #dependent variables
  c("peel.per", "juice.per", "pulp.per", 
    "ph", "solu.solids", "acidity", "ripeness", "density")

xls <- list()
```

&nbsp;

## Data

Juice of fruits analyzed at february 2018. Mature fruits. 

## Juice of the fruits

```{r}
yl <- "Peel percentage"
y <- "peel.per"
```

### `r yl`


```{r}
#### Function for anova -----------------------------
a1 <- agaovkruskal(df0 = q.juice, x = "treatment", y = y, errorbars = "se", ylab = yl, lettersheightbarplot = 5)

```

```{r}
#### Table of means -----------------------------------------------------
tn <- tn + 1
cap <- paste(eval(tt), a1$captables$TA)

### Tables --------------------------------------------------
kable(
  a1$tables$TA, digits = 2, 
  caption = cap)

kable(a1$tables$TB, digits = 3)

#### List for export -----------------------------------------------------
a <- paste0(y,"_a")
b <- paste0(y, "_b")
xls[[a]] <- a1$tables$TA
xls[[b]] <- a1$tables$TB

```

```{r juice-peel-treatment-boxplot, fig.cap=cap, eval=FALSE}
cap <- paste(eval(ft), a1$capplots$boxplot)
a1$plots$boxplot + 
  labs(x = "Treatment", y = yl) +
  theme_ag()

```

```{r juice-peel-treatment-violinplot, fig.cap=cap}
cap <- paste(eval(ft), a1$capplots$violin)

a1$plots$violin + 
  labs(x = "Treatment", y = yl) +
  theme_ag()
```

```{r}
yl <- "juice percentage"
y <- "juice.per"
```

### `r yl`

```{r}
#### Function for anova -----------------------------
a1 <- agaovkruskal(df0 = q.juice, x = "treatment", y = y, errorbars = "se", ylab = yl, lettersheightbarplot = 5)

```

```{r}
#### Table of means -----------------------------------------------------
tn <- tn + 1
cap <- paste(eval(tt), a1$captables$TA)

### Tables --------------------------------------------------
kable(
  a1$tables$TA, digits = 2, 
  caption = cap)

kable(a1$tables$TB, digits = 3)

#### List for export -----------------------------------------------------
a <- paste0(y,"_a")
b <- paste0(y, "_b")
xls[[a]] <- a1$tables$TA
xls[[b]] <- a1$tables$TB

```

```{r juice-juice-treatment-boxplot, fig.cap=cap, eval=FALSE}
cap <- paste(eval(ft), a1$capplots$boxplot)
a1$plots$boxplot + 
  labs(x = "Treatment", y = yl) +
  theme_ag()

```

```{r juice-juice-treatment-violinplot, fig.cap=cap}
cap <- paste(eval(ft), a1$capplots$violin)

a1$plots$violin + 
  labs(x = "Treatment", y = yl) +
  theme_ag()
```

```{r}
yl <- "pulp percentage"
y <- "pulp.per"
```

### `r yl`
 
```{r}
#### Function for anova -----------------------------
a1 <- agaovkruskal(df0 = q.juice, x = "treatment", y = y, errorbars = "se", ylab = yl, lettersheightbarplot = 5)

```

```{r}
#### Table of means -----------------------------------------------------
tn <- tn + 1
cap <- paste(eval(tt), a1$captables$TA)

### Tables --------------------------------------------------
kable(
  a1$tables$TA, digits = 2, 
  caption = cap)

kable(a1$tables$TB, digits = 3)

#### List for export -----------------------------------------------------
a <- paste0(y,"_a")
b <- paste0(y, "_b")
xls[[a]] <- a1$tables$TA
xls[[b]] <- a1$tables$TB

```

```{r juice-pulp-treatment-boxplot, fig.cap=cap, eval=FALSE}
cap <- paste(eval(ft), a1$capplots$boxplot)
a1$plots$boxplot + 
  labs(x = "Treatment", y = yl) +
  theme_ag()

```

```{r juice-pulp-treatment-violinplot, fig.cap=cap}
cap <- paste(eval(ft), a1$capplots$violin)

a1$plots$violin + 
  labs(x = "Treatment", y = yl) +
  theme_ag()
```

### Radar plot

```{r radar-percentages, fig.cap=cap}
fn <- fn + 1
cap <- paste(eval(ft), "Percentages of peel, juice and pulp in the fruits from different treatments.")
# devtools::install_github("ricardo-bion/ggradar", dependencies = TRUE)
library("ggradar") 

t0 <- data.frame(
  treatment = xls$peel.per_a$treatment,
  peel = xls$peel.per_a$Mean,
  juice = xls$juice.per_a$Mean,
  pulp = xls$pulp.per_a$Mean)

ggradar(t0, grid.max = 60, grid.min = 20, grid.mid = 40,
  values.radar = c("20%", "40%", "60%")) 

```

```{r}
yl <- "pH of juice"
y <- "ph"
```

### `r yl`

```{r}
#### Function for anova -----------------------------
a1 <- agaovkruskal(df0 = q.juice, x = "treatment", y = y, errorbars = "se", ylab = yl, lettersheightbarplot = 5)

```

```{r}
#### Table of means -----------------------------------------------------
tn <- tn + 1
cap <- paste(eval(tt), a1$captables$TA)

### Tables --------------------------------------------------
kable(
  a1$tables$TA, digits = 2, 
  caption = cap)

kable(a1$tables$TB, digits = 3)

#### List for export -----------------------------------------------------
a <- paste0(y,"_a")
b <- paste0(y, "_b")
xls[[a]] <- a1$tables$TA
xls[[b]] <- a1$tables$TB

```

```{r juice-ph-treatment-boxplot, fig.cap=cap, eval=FALSE}
cap <- paste(eval(ft), a1$capplots$boxplot)
a1$plots$boxplot + 
  labs(x = "Treatment", y = yl) +
  theme_ag()

```

```{r juice-ph-treatment-violinplot, fig.cap=cap}
cap <- paste(eval(ft), a1$capplots$violin)

a1$plots$violin + 
  labs(x = "Treatment", y = yl) +
  theme_ag()
```

```{r}
yl <- "Soluble solids"
y <- "solu.solids"
```

### `r yl`

```{r}
#### Function for anova -----------------------------
a1 <- agaovkruskal(df0 = q.juice, x = "treatment", y = y, errorbars = "se", ylab = yl, lettersheightbarplot = 5)

```

```{r}
#### Table of means -----------------------------------------------------
tn <- tn + 1
cap <- paste(eval(tt), a1$captables$TA)

### Tables --------------------------------------------------
kable(
  a1$tables$TA, digits = 2, 
  caption = cap)

kable(a1$tables$TB, digits = 3)

#### List for export -----------------------------------------------------
a <- paste0(y,"_a")
b <- paste0(y, "_b")
xls[[a]] <- a1$tables$TA
xls[[b]] <- a1$tables$TB

```

```{r juice-solu-treatment-boxplot, fig.cap=cap, eval=FALSE}
cap <- paste(eval(ft), a1$capplots$boxplot)
a1$plots$boxplot + 
  labs(x = "Treatment", y = yl) +
  theme_ag()

```

```{r juice-solu-treatment-violinplot, fig.cap=cap}
cap <- paste(eval(ft), a1$capplots$violin)

a1$plots$violin + 
  labs(x = "Treatment", y = yl) +
  theme_ag()
```

```{r}
yl <- "Acidity"
y <- "acidity"
```

### `r yl`

```{r}
#### Function for anova -----------------------------
a1 <- agaovkruskal(df0 = q.juice, x = "treatment", y = y, errorbars = "se", ylab = yl, lettersheightbarplot = 5)

```

```{r}
#### Table of means -----------------------------------------------------
tn <- tn + 1
cap <- paste(eval(tt), a1$captables$TA)

### Tables --------------------------------------------------
kable(
  a1$tables$TA, digits = 2, 
  caption = cap)

kable(a1$tables$TB, digits = 3)

#### List for export -----------------------------------------------------
a <- paste0(y,"_a")
b <- paste0(y, "_b")
xls[[a]] <- a1$tables$TA
xls[[b]] <- a1$tables$TB

```

```{r juice-acid-treatment-boxplot, fig.cap=cap, eval=FALSE}
cap <- paste(eval(ft), a1$capplots$boxplot)
a1$plots$boxplot + 
  labs(x = "Treatment", y = yl) +
  theme_ag()

```

```{r juice-acid-treatment-violinplot, fig.cap=cap}
cap <- paste(eval(ft), a1$capplots$violin)

a1$plots$violin + 
  labs(x = "Treatment", y = yl) +
  theme_ag()
```

```{r}
yl <- "Ripeness"
y <- "ripeness"
```

### `r yl`

```{r}
#### Function for anova -----------------------------
a1 <- agaovkruskal(df0 = q.juice, x = "treatment", y = y, errorbars = "se", ylab = yl, lettersheightbarplot = 5)

```

```{r}
#### Table of means -----------------------------------------------------
tn <- tn + 1
cap <- paste(eval(tt), a1$captables$TA)

### Tables --------------------------------------------------
kable(
  a1$tables$TA, digits = 2, 
  caption = cap)

kable(a1$tables$TB, digits = 3)

#### List for export -----------------------------------------------------
a <- paste0(y,"_a")
b <- paste0(y, "_b")
xls[[a]] <- a1$tables$TA
xls[[b]] <- a1$tables$TB

```

```{r juice-ripeness-treatment-boxplot, fig.cap=cap, eval=FALSE}
cap <- paste(eval(ft), a1$capplots$boxplot)
a1$plots$boxplot + 
  labs(x = "Treatment", y = yl) +
  theme_ag()

```

```{r juice-ripeness-treatment-violinplot, fig.cap=cap}
cap <- paste(eval(ft), a1$capplots$violin)

a1$plots$violin + 
  labs(x = "Treatment", y = yl) +
  theme_ag()
```

```{r}
yl <- "Density"
y <- "density"
```

### `r yl`

```{r}
#### Function for anova -----------------------------
a1 <- agaovkruskal(df0 = q.juice, x = "treatment", y = y, errorbars = "se", ylab = yl, lettersheightbarplot = 5)

```

```{r}
#### Table of means -----------------------------------------------------
tn <- tn + 1
cap <- paste(eval(tt), a1$captables$TA)

### Tables --------------------------------------------------
kable(
  a1$tables$TA, digits = 2, 
  caption = cap)

kable(a1$tables$TB, digits = 3)

#### List for export -----------------------------------------------------
a <- paste0(y,"_a")
b <- paste0(y, "_b")
xls[[a]] <- a1$tables$TA
xls[[b]] <- a1$tables$TB

```

```{r juice-density-treatment-boxplot, fig.cap=cap, eval=FALSE}
cap <- paste(eval(ft), a1$capplots$boxplot)
a1$plots$boxplot + 
  labs(x = "Treatment", y = yl) +
  theme_ag()

```

```{r juice-density-treatment-violinplot, fig.cap=cap}
cap <- paste(eval(ft), a1$capplots$violin)

a1$plots$violin + 
  labs(x = "Treatment", y = yl) +
  theme_ag()
```


```{r Excel, include=FALSE}
#### Export document xlsx -------------------------------------------
WriteXLS::WriteXLS(x = xls,
                   ExcelFileName = paste0(dr, "/07_quality-juice.xlsx"),
                   AdjWidth = TRUE, BoldHeaderRow = TRUE, FreezeRow = 1)

```

```{r, child="rmd/ch_reproducibility.Rmd"}

```
