# Supplementary material for: Agronomic treatments to avoid presence of seeds in Nadorcott mandarin II. Effect on seed number per fruit and yield
Source: PLoS One. 2022 Dec 9;17(12):e0278934. doi: 10.1371/journal.pone.0278934 (PMC9733848; doi:10.1371/journal.pone.0278934)
Supplement: S1 File — Zip file with the data and R scripts for the statistical analysis. (ZIP) [file pone.0278934.s002.zip › CIT_2022-Rscripts_article-seeds-Nadorcott/08_relative-efficiency.R]

####### Relative efficiency and beta #################################
### 220727   Alfonso Garmendia       algarsal at upvnet dot upv dot es
#%%%%%%%%%%%%%%%%%%%%%%%%%%%%%%%%%%%%%%%%%%%%%%%%%%%%%%%%%%%%%%%%%%%%%
### Yield measure is in a complete block design
# https://www.cambridge.org/core/journals/experimental-agriculture/article/abs/relative-efficiency-of-the-randomized-complete-block-design/E5A7E519539EEF24F2D8E42E027BB15F
# The efficiency of the randomized complete block design, 
# relative to the completely randomized design, is linearly 
# expressed as: Relative efficiency=A+CF, where A and C are
# constants determined by the number of treatments (t) 
# and blocks (b) and F=calculated F value for blocks in the
# ANOVA table.

#### Import csv data ----------------------------------
folder <- "data/csv/"
# dir(folder)
yield <- read.csv(paste0(folder, "yield.yield_UTF-8.csv"), 
  sep = "\t", stringsAsFactors = FALSE)

### Factors
### -treatment codes:  
### C-; 1 = Sulfur; 2 =  A_Nitrat; 3 = K_Nitrat; 4 = Sacchar; 
### 5 = M_Cellul; 6 = Callose; C+ (siempre estos a partir de aquí)
treatments <- c("C-", "Sulfur", "A_Nitrat", "K_Nitrat", "Sacchar", 
    "M_Cellul", "Callose", "C+")

# as.factor(yield$treatment)
yield$treatment <- factor(yield$treatment, 
  levels = c(7, 1:6, 8), 
  labels = treatments)

#### Add block 
yield$block <- substr(yield$tree, nchar(yield$tree),nchar(yield$tree))

#### rm 
rm(folder)

#### Calculate relative efficiency ----------------------------
A <- length(levels(as.factor(yield$treatment)))
C <- length(levels(as.factor(yield$block)))
fit <- aov(yield~treatment + block, data = yield)
(a <- anova(fit))
F <- a$`F value`[which(row.names(a) == "block")]
Relat.Effic <- A + C * F

# 922 >> 218, therefore blocking is a good idea. 
