# Supplementary material for: Agronomic treatments to avoid presence of seeds in Nadorcott mandarin II. Effect on seed number per fruit and yield
Source: PLoS One. 2022 Dec 9;17(12):e0278934. doi: 10.1371/journal.pone.0278934 (PMC9733848; doi:10.1371/journal.pone.0278934)
Supplement: S1 File — Zip file with the data and R scripts for the statistical analysis. (ZIP) [file pone.0278934.s002.zip › CIT_2022-Rscripts_article-seeds-Nadorcott/R/00_knitr-options.R]

#### Knitting options. Can be changed in each code chunk ---------------------
knitr::opts_chunk$set(echo = TRUE, message = FALSE, warning = FALSE,
                      results = 'asis',          # Results at the end
                      fig.width = 10,
                      fig.height = 6.1803,              # golden proportion
                      dev = "png",                      # png Figures format
                      dev.args = list(type = "cairo"),  # png args
                      dpi = 100                         # 300 for publication
)

#### preset figures numbers and expression ----------------------------------
fn <- 0                                        # figure number
ft <- expression(paste0("Figure ", fn, ": "))  # figure text. use eval(ft)
tn <- 0                                        # table number
tt <- expression(paste0("Table ", tn, ": "))   # table text. use eval(tt)

#### List for exports -------------------------------------------------------
res <- list()
