# Supplementary material for: Agronomic treatments to avoid presence of seeds in Nadorcott mandarin II. Effect on seed number per fruit and yield
Source: PLoS One. 2022 Dec 9;17(12):e0278934. doi: 10.1371/journal.pone.0278934 (PMC9733848; doi:10.1371/journal.pone.0278934)
Supplement: S1 File — Zip file with the data and R scripts for the statistical analysis. (ZIP) [file pone.0278934.s002.zip › CIT_2022-Rscripts_article-seeds-Nadorcott/R/00_setup.R]

#### Packages --------------------------------------------------------
lib <- c( "knitr",        # kable
         "readxl",       # Read xls files
         "tidyr",        # pivot.longer
         "dplyr",        # Organize data
         "ggplot2",      # best plots
         "ggsci",        # nice palettes
         "ggpubr",       # regressions
         # "cowplot",       # Combine plots
         "agricolae",     # Common analyses for agriculture
         "bibtex"        # to manage bibliography
         )

#### Install if not present -----------------------------------------
# i <- lib[1]
for (i in lib) {
  if (!require(i, character.only = TRUE))
    install.packages(i, dep = TRUE, repos = "http://cran.rstudio.com/")

  ### load
  library(i, character.only = TRUE)
 }

#### rm
rm(i, nocite)
