# Supplementary material for: Agronomic treatments to avoid presence of seeds in Nadorcott mandarin II. Effect on seed number per fruit and yield
Source: PLoS One. 2022 Dec 9;17(12):e0278934. doi: 10.1371/journal.pone.0278934 (PMC9733848; doi:10.1371/journal.pone.0278934)
Supplement: S1 File — Zip file with the data and R scripts for the statistical analysis. (ZIP) [file pone.0278934.s002.zip › CIT_2022-Rscripts_article-seeds-Nadorcott/R/Function_agaovkruskal_anova_y_KW.R]

#### Function agaovkruskal Anova and kruskal-Wallis analyses #########
### 200707      Alfonso Garmendia    algarsal at upvnet dot upv dot es
#%%%%%%%%%%%%%%%%%%%%%%%%%%%%%%%%%%%%%%%%%%%%%%%%%%%%%%%%%%%%%%%%%%%%%

#### Roxigen documentation ####
#' Anovas and Kruskal Wallis
#'
#' Aggregates into the same results list the result of parametric (anovas)
#' and non-parametric (Kruskal-Wallis) analyses for one independent factor
#' and a dependent numeric variable.
#'
#' @param df0 A data frame
#' @param x Numbers or character vector pointing to the x variable inside "df0"
#'   dataframe. Should be a factor variable.
#' @param y Numbers or character vector pointing to the y variable inside "df0"
#'   dataframe. Should be a numeric variable.
#' @param ... Names needed for next parameters.
#' @param res List of results to add the results to. Default to NULL (new list).
#' @param lettersheightbarplot Changes the letters height in the barplots.
#' Default NULL, lettersheightbarplot = mean(df0[[y]]) / 4
#' @param lettersheightviolin Changes the letters height in the violin plots.
#' Default NULL,
#' lettersheightviolin = max(df0[[y]]) + ((max(df0[[y]]) - min(df0[[y]])) / 4)
#' @param alpha0 Significance level for post hoc letters.
#' @param aov If ANOVA analyses are wanted. Default TRUE.
#' @param kw If Kruskal Wallis analyses are wanted. Default TRUE.
#' @param barplot If barplot is wanted in the output. Default TRUE.
#' @param violin If violin plot is wanted in the output. Default TRUE.
#' @param histog If histograms plot is wanted in the output. Default TRUE.
#' @param xlabs Changes the x axis labels in plots.
#' @param ylabs Changes the y axis labels in plots.
#' @param xangle Changes the angle of text for x axis label in plots.
#' @param xhjust Changes the horizontal justification of text for x axis label
#' in plots.
#' @param ggtheme Theme for ggplot barplot. Default = ggplot2::theme_bw().
#'
#' @return
#' A list with sublists for each dependent variable and sublists for  plots,
#' plot captions (capplots), tables and tables captions (captables).
#'
#'If a results list is pointed in parameters,
#' it will add the results to this list.
#'
#' @export
#'
#' @examples
#' A <- agaovkruskal(df0 = iris, x = 5, y = 3)
#' A
#'
#' @author Alfonso Garmendia (Universitat Politècnica de València)
#'
##### Init function ####
# df0 <- iris
# df0$categ <- rep(c(TRUE, TRUE, FALSE))
# x <- "Species"
# y <- "Petal.Length"
# res = NULL
# lettersheightbarplot = NULL
# lettersheightviolin = NULL
# alpha0 = 0.05
# aov = TRUE
# kw = TRUE
# barplot = TRUE
# violin = TRUE
# histog = TRUE
# density = TRUE
# boxplot = TRUE
# xlabs = NULL
# ylabs = NULL
# xangle = NULL
# xhjust = NULL
# ggtheme = ggplot2::theme_bw()
# xlab=""
# ylab=c("mean", "density")
# sd = TRUE
# se = TRUE
# skew = TRUE
# kurt = TRUE
# shap = TRUE
# median = FALSE
# errorbars = c("sd", "se")

#### FUNCTION ####
# agaovkruskal <- function(Data, x, y, xlab="", ylab=c("mean", "density"),
#                     lettersheight = NULL){
agaovkruskal <- function(
  df0, x, y, ..., res = NULL,
  xlab="", ylab=c("mean", "density"),
  lettersheightbarplot = NULL,
  lettersheightviolin = NULL,
  alpha0 = 0.05, ggtheme = ggplot2::theme_classic(),
  aov = TRUE, kw = TRUE, median = FALSE, sd = TRUE, se = TRUE, 
  skew = TRUE, kurt = TRUE, shap = TRUE, errorbars = c("sd", "se"),
  barplot = TRUE, violin = TRUE, density = TRUE, boxplot = TRUE, histog = FALSE,
  xlabs = NULL, ylabs = NULL, xangle = NULL, xhjust = NULL
){   
  #### FUNCTION TO CREATE A LIST WITH ONE TABLE AND TWO PLOTS ####
    ###    TABLE WITH:
    ###     - Principal statistics:
    ###     - mean
    ###     - standard deviation
    ###     - standard error
    ###     - skewness
    ###     - kurtosis
    ###     - shapiro.test for normality
    ###     - Kruskal Wallis
    ###    BARPLOTS WITH
    ###     - means
    ###     - error bars with standard error
    ###     - letters with significant differences (kruskal wallis)
    ### Posibility of changing name with xlab, for table and figures
    ### Posibility of changinf name with ylab, for figure of means

    ### Libraries
    # require(plyr)
    agrequire("car")
    agrequire("agricolae")
    agrequire("ggplot2")
    agrequire("ggpubr")
    #### Data validation ####
    df0 <- na.exclude(data.frame(df0[x], df0[y]))
    df0[[x]] <- as.factor(df0[[x]])
    df0[[y]] <- as.numeric(df0[[y]])

    ### Check for errors
    if (!is.factor(df0[[x]])) stop("x must be a factor in agaovkurskal()")
    if (!is.numeric(df0[[y]])) stop("y must be a numeric in agaovkruskal()")

    
    #### letterheigth
    if (is.null(lettersheightbarplot)) {
          lettersheightbarplot = mean(df0[[y]]) / 4
    }

    if (is.null(lettersheightviolin)) {
      lettersheightviolin <- max(df0[[y]]) +
        ((max(df0[[y]]) - min(df0[[y]])) / 4)
    }
    

        #### Table of summary ####
    TabA <- plyr::ddply(na.omit(df0), x, .fun = function(xx){
        c(length(xx[,y])
        , median(xx[,y], na.rm = TRUE)
        , mean(xx[,y], na.rm = TRUE)
        , sd(xx[,y])
        , sd(xx[,y])/sqrt(length(xx[,y]))
        , skewness(xx[,y])
        , kurtosis(xx[,y])
        , ifelse(is.nan(skewness(xx[,y])), NaN, shapiro.test(xx[,y])$p.value)
        )}
    )
   
    ### Change name if necessary
    if (xlab != "") names(TabA)[1] <- xlab
    xlab <- names(TabA)[1]
    nam2 = c("N", "Median", "Mean", "sd", "se", "skew", "kurtosis", "Shapiro")
    names(TabA)[-1] <- nam2

    #### ANOVA -------------------------------------------------------------
      #### Anova table ####
      frm <- paste(y, x, sep = "~")
      AOV <- stats::aov(formula(frm), data = df0)
      T1b <- as.data.frame(anova(AOV))
      # TukeyHSD(AOV)
      
      #### HSD test ####
      if (!is.na(T1b$`Pr(>F)`[1])) {   # If there are any differences (not all equal)
        hsdt <- HSD.test(AOV, x, group = TRUE, DFerror = df.residual(AOV),
                         MSerror = deviance(AOV)/DFerror, alpha = alpha0)
        groups <- hsdt$groups
        #    names(groups)[c(1,3)] <- c(nam, "HSD")   # Eliminado tras actualizacion 170922 (groups ha eliminado columna de nombres tratamientos)
        names(groups)[2] <- "HSD"                           # Añadido tras actualizacion 170922
        groups$rownames <- rownames(groups)                 # Añadido tras actualizacion 170922
        names(groups)[names(groups) == "rownames"] <- xlab     # Añadido tras actualizacion 170922
        TabA <- plyr::join(TabA, groups[c(2, 3)], by = xlab)
        
        ### Add HSD to table b
        # hsd <- hsdt$statistics$HSD
        SR <- hsdt$parameters$StudentizedRange
        T1b$q <- c(SR, NA)
      }

       #### KRUSKAL WALLIS ####
      D <- na.omit(data.frame(df0[x],df0[y]))
      KW <- with(D, kruskal(D[2], D[1], alpha = alpha0, p.adj = "holm"))
      # groups <- KW$groups[c(1, 3)]
      groups <- KW$groups
      names(groups)[2] <- "KW"                            # Añadido tras actualizacion 170922 (groups ha eliminado columna de nombres tratamientos)
      groups$rownames <- rownames(groups)                 # Añadido tras actualizacion 170922
      names(groups)[names(groups) == "rownames"] <- xlab     # Añadido tras actualizacion 170922
    TabA <- plyr::join(TabA, groups[c(2, 3)], by = xlab)

    ####  Effect size for ANOVA ####
    ss = T1b$`Sum Sq`
    eta.sq = ss[1] / (ss[1] + ss[2])
    T1b$eta.sq <- c(eta.sq, NA)
    
    ####   Levene's test ####
    T1b$Levene <- car::leveneTest(formula(frm), data = df0, center = "mean")$'Pr(>F)'
    
    ####  Shapiro test (residuals) ####
    shap.p <- shapiro.test(AOV$residuals)$p.value
    T1b$Shapiro <- c(NA, shap.p)
    
    ### Join TABLE A
    # TabA <- TabA[c(1:3,9,4:8)]
    tab <- data.frame(TabA[1:2])
    if (median) tab <- data.frame(tab, Median = TabA$Median)
    tab <- data.frame(tab, Mean = TabA$Mean)
    if (sd) tab <- data.frame(tab, sd = TabA$sd)
    if (se) tab <- data.frame(tab, se = TabA$se)
    if (aov) tab <- data.frame(tab, HSD = TabA$HSD)
    if (kw) tab <- data.frame(tab, KW = TabA$KW)
    if (skew) tab <- data.frame(tab, skewness = TabA$skew)
    if (kurt) tab <- data.frame(tab, kurtosis = TabA$kurtosis)
    if (shap) tab <- data.frame(tab, Shapiro = TabA$Shapiro)

    #### Caption for table ####
    normal <- shap.p > 0.05 # NORMAL
    if (normal) txt <- paste(
      "Anova Tukey posthoc test (HSD) letters should be used",
      "because residuals meet normality requireement for Anova: ",
      "Shapiro.p =", format(shap.p, digits = 3))
    if (!normal) txt <- paste(
      "Kruskal-Wallis posthoc test (KW) letters should be used",
      "because residuals do not meet normality requirement for Anova: ",
      "Shapiro.p =", format(shap.p, digits = 3), 
      ". Holm's correction method (Holm 1979) was used.")
    
    captable <- paste0("Effect of ", x, " on ", y, ". ", 
                      txt,
                      ". Different letters mean significant ", 
                      "differences for alpha = ", alpha0, 
                      ". q stands for the studentized range in the Tukey test (HSD).")
    #### OUTPUT -----------------------------------------------------
    ### Create list for output
    LS <- list()
    ### Include tables into list
    LS$aov.residuals <- AOV$residuals
    LS$tables$TA <- TabA
    LS$captables$TA <- captable
    LS$tables$TB <- T1b
    
    ####  BARPLOT ---------------------------------------------------
    if (barplot) {
      ### Data for barplot
      datosF <- TabA[c(1, which(names(TabA) == "Mean"))]
      if (errorbars[1] == "sd") datosF <- data.frame(datosF, error = TabA$sd)
      if (errorbars[1] == "se") datosF <- data.frame(datosF, error = TabA$se)
      
       for (i in 2:length(datosF)) {
        datosF[[i]] <- as.numeric(datosF[[i]])
      }
      
      if (normal)  datosF <- data.frame(datosF, let = TabA$HSD)
      if (!normal) datosF <- data.frame(datosF, let = TabA$KW)
      
     
      #### Figure barplot with means, standard error and letters ####
      BP <- ggplot(datosF, aes(x = datosF[,xlab]
                               , y = Mean)
      ) +
        geom_bar(stat = "identity", aes(color = datosF[,xlab]
                                        , fill = datosF[,xlab]
                                        # , alpha = 0.5
        )
        ) +
        geom_errorbar(data = datosF, aes(ymin = Mean - error, ymax = Mean + error, width = .1)) +
        ### Label for Block pair
        geom_text(aes(y = lettersheightbarplot, label = let),
                  colour = "black",
                  size = 6) +
        ### Axis labels
        labs(x = xlab
             , y = ylab[1]
             , color = xlab, fill = xlab
        ) +
        guides(fill = "none", color = "none")
      ### Theme
      BP <- BP + ggtheme
      # theme_classic()
      
      #### caption for barplot ####
      if (normal) txt <- paste(
        "Anova Tukey posthoc test (HSD), ")
      if (!normal) txt <- paste(
        "Kruskal-Wallis posthoc test (KW), ")
      if (errorbars[1] == "sd") txt2 <- " standard deviation. "
      if (errorbars[1] == "se") txt2 <- " standard error. "
      
      capbarplot <- 
        paste0("Barplot for the effect of ", x, " on ", y,
               ". Error bars correspond with", txt2,
               "Different letters mean significant differences in ", txt,
               "for alpha = ", alpha0, ".")
      ### LS for barplot ####
      LS$plots$BarPlot <- BP
      LS$capplots$BarPlot <- capbarplot
    }
    
    ####  Histogram --------------------------------------------------
    if (histog) {
      HS <- ggplot(data = D, aes(x = D[,y])) +
        geom_density(col = 2)  +
        geom_histogram(aes(y = ..density..),
                       breaks = seq(min(D[,y]),max(D[,y]),by = 1),
                       col = "brown",
                       fill = "brown",
                       alpha = .6) +
        ### Axis labels
        labs(x = y
             , y = ylab[2]
        ) +
        ### Theme
        ggtheme
      
      caphist <- paste0("Histogram for ", y, ".")
      
      ### Include plots into list
      LS$plots$Histogram <- HS
      LS$capplots$Histogram <- caphist
    }
    #### Densities plot ------------------------------------------------------
    if (density) {
      LS$plots$Densities <- 
      ggpubr::ggdensity(data = D, x = y
                            , add = "mean"
                            , rug = TRUE
                            , color = x, fill = x
                            , alpha = 0.1
                            # , palette = "jco"
                            # , palette = "npg"
                            # , palette = "lancet"
                            )
    
    LS$capplots$Densities <- 
      paste0("Densities for ", y, " according to ", x,
                             ". Dotted lines represent the mean value.")
    }
    
    #### Violin plot ------------------------------------------------
    ### letters
    if (normal)  {
      let <- TabA$HSD
      txt <- "Anova Tukey posthoc test (HSD), "
    }
    if (!normal) {
      let <-  TabA$KW
      txt <- "Kruskal-Wallis posthoc test (KW), "
    }
    
    ### Letters height
    if (is.null(lettersheightviolin)) {
      lettersheightviolin <- max(df0[[y]]) +
        ((max(df0[[y]]) - min(df0[[y]])) / 4)
    } # valor de lettersheightviolin0
    
    # VP <- ggpubr::ggviolin(data = D, x = x, y = y, color = x, fill = x, add = ggtext(let))
    # VP <- ggplot(data = D, aes(x = D[ , 1], y = D[ , 2], color = D[ , 1], fill = D[ , 1])) +
    #   geom_violin() +
    #   
    #   ggtheme +
    #   theme(legend.position = 'none') +
    #   labs(x = xlab, y = ylab) 
    
    if (violin) {
      xn <- which(names(df0) %in% x)
      yn <- which(names(df0) %in% y)
      vp <- agviolin(x = df0[x], y = df0[y], xlab0 = xlab, ylab0 = ylab[1],
                     letters0 = let, lettersheight = lettersheightviolin,
                     ggtheme = ggtheme, xangle = xangle, hjust = xhjust)
      
      LS$plots$violin <- vp$plots
      LS$capplots$violin <-
        paste0(vp$capplots,
               " Different letters represent significant differences in", txt,
               "for alpha = ", alpha0,  ".")
    }
    
    #### Boxplot ----------------------------------------------------
    
    if (boxplot) {
      xn <- which(names(df0) %in% x)
      yn <- which(names(df0) %in% y)
      vp <- agboxplot(x = df0[x], y = df0[y], xlab0 = xlab, ylab0 = ylab[1],
                     letters0 = let, lettersheight = lettersheightviolin,
                     ggtheme = ggtheme, xangle = xangle, hjust = xhjust)
      
      LS$plots$boxplot <- vp$plots
      LS$capplots$boxplot <-
        paste0(vp$capplots,
               " Different letters represent significant differences in", txt,
               "for alpha = ", alpha0,  ".")
    }
    
    return(LS)
}


#### Needed functions ####
if (!exists("agrequire")) {
  ####### Function agrequire requires and installs package if necessary ##########
  ### Created: 180426 Author: Alfonso Garmendia  algarsal at upvnet dot upv dot es
  
  ### V0.0.1: Working version
  #%%%%%%%%%%%%%%%%%%%%%%%%%%%%%%%%%%%%%%%%%%%%%%%%%%%%%%%%%%%%%%%%%%%%%%%%%%%%%%%
  
  #### INIT ###
  #LIB = "ggplot2"
  
  #### FUNCTION ###
  agrequire <- function(LIB, repos = "http://cran.rstudio.com/") {
    #### Description ####
    ### if installed activate, if not install and activate
    ### Works for string vectors
    for (i in LIB) {
      if (!require(i, character.only = T)) install.packages(i, dep = T,
                                                            repos = repos)
      library(i, character.only = T)
    }
  }
  
  #### EXAMPLES ###
  # agrequire("ggplot2")
  # agrequire(c("ggplot2", "digest"))
  
}

if (!exists("agbarplot")) {
  ####### Function agbarplot Barplot with all cool things ########################
  ### Created: 180425 Author: Alfonso Garmendia  algarsal at upvnet dot upv dot es
  
  ### V0.0.2 180426: Working version
  ### V0.0.1: Still not Working version
  #%%%%%%%%%%%%%%%%%%%%%%%%%%%%%%%%%%%%%%%%%%%%%%%%%%%%%%%%%%%%%%%%%%%%%%%%%%%%%%%
  
  #### Init ###
  # df0 <- iris
  # x <- 5
  # # x <- "Species"
  # y <- 1
  # letters0 = c("a", "b", "c")
  # letters0 = c("a", "b")
  
  # df0 = Data, x = x, y = y, xlab0 = xlab0, ylab0 = ylab0,
  # letters0 = TabA$HSD, lettersheight = lettersheight,
  # plot_theme = plot_theme
  #
  #### FUNCTION ###
  #### Figure barplot with means, standard error and letters ###
  agbarplot <- function(df0, x, y, ..., xlab0 = NULL, ylab0 = NULL,
                        letters0 = NULL, lettersheight = mean(df0[[y]]) / 4,
                        plot_theme = ggplot2::theme_bw()){
    #### Description ####
    ### INPUT
    ### df0, data frame
    ### x, a number for factor variable
    ### y, a number for numeric variable
    ### letters0, letters from anova or Kruskal-Wallis post hoc. If null not added
    ### lettersheight, vertical position for letters
    ### plot_theme, theme for ggplot
    #### OUTPUT
    ### A ggplot object with a barplot.
    
    #### Require ####
    agrequire("ggplot2")
    
    #### Check variables ####
    if (1 == 1) {
      ### df0 ####
      if (!is.data.frame(df0)) as.data.frame(df0)
      if (!is.data.frame(df0)) stop("df0 needs to be a data frame in agbarplot()")
      
      ### x numeric or character ####
      if (is.character(x)) {
        # nx <- x
        if (!any(names(df0) %in% x)) {
          stop(paste("x is not a variable name of df0 in agbarplot().",
                     "It can be a variable name or number."))
        }
        if (any(names(df0) %in% x)) x <- which(names(df0) %in% x)
        
      }
      if (!is.integer(x)) x <- as.integer(x)
      if (!is.integer(x)) stop(paste("x is not a variable number of df0 in",
                                     "agbarplot(). It can be a variable name or",
                                     " number."))
      ### x as factor ####
      if (!is.factor(df0[[x]])) df0[[x]] <- as.factor(df0[[x]])
      if (!is.factor(df0[[x]])) {
        stop("In agbarplot(), x needs to point to a factor variable.")
      }
      
      ### y numeric or character ####
      if (is.character(y)) {
        # ny <- y
        if (!any(names(df0) %in% y)) {
          stop(paste("y is not a variable name of df0 in agbarplot().",
                     "It can be a variable name or number."))
        }
        if (any(names(df0) %in% y)) y <- which(names(df0) %in% y)
        
      }
      if (!is.integer(y)) y <- as.integer(y)
      if (!is.integer(y)) stop(paste("y is not a variable number of df0 in",
                                     "agbarplot(). It can be a variable name or",
                                     " number."))
      
      ### y as numeric ####
      if (!is.numeric(df0[[y]])) df0[[y]] <- as.numeric(df0[[y]])
      if (!is.numeric(df0[[y]])) {
        stop("In agbarplot(), y needs to point to a numeric variable.")
      }
      
      ### letters0 ####
      if (!is.null(letters0)) {
        if (!length(levels(df0[[x]])) == length(letters0)) {
          stop("In agbarplot(), letters0 must be same length than levels of x.")
        }
      }
    }
    
    #### Variables names for labels ####
    if (is.null(xlab0)) xlab0 <- names(df0)[x]
    if (is.null(ylab0)) ylab0 <- names(df0)[y]
    
    #### Means and standard errors ####
    # df0[y] %>%
    #   group_by(df0[,x]) %>%
    #   summarise_each(funs(mean, sd))
    df0 <- as.data.frame(df0)
    D <- aggregate(df0[,y] ~ df0[,x], df0,
                   function(x) c(mean = mean(x),
                                 sd = sd(x),
                                 #computation of the standard error of the mean
                                 se = sd(x)/sqrt(length(x))
                   ))
    D <- cbind(D[1], D[[2]])
    # str(D)
    names(D) <- c("variable", "Mean", "sd0", "se0")
    
    #### Plot ####
    BP <- ggplot(D, aes(x = D[, 1]
                        , y = D[, 2]
    )) +
      geom_bar(stat = "identity", aes(color = D[, 1]
                                      , fill = D[, 1]
                                      # , alpha = 0.5
      )) +
      geom_errorbar(aes(ymin = Mean - se0, ymax = Mean + se0, width = .1)) +
      
      ### Axis labels
      labs(x = xlab0, y = ylab0) +
      
      ### Legend remove
      guides(fill = "none", color = "none")
    
    #### Add Theme ####
    BP <- BP + plot_theme
    
    #### Add letters to plot ####
    if (!is.null(letters0)) {
      BP <- BP + geom_text(aes(y = lettersheight, label = letters0),
                           colour = "black",
                           size = 6)
    }
    
    #### Return ####
    return(BP)
  }
  
  #### EXAMPLES ###
  # agbarplot(iris, 5, 1, letters0 = c("a", "b", "c"))
  # agbarplot(iris, 5, 1, letters0 = c("a", "b")) # error
  # agbarplot(iris, 5, 1, letters0 = c("a", "b", "c"), ylab0 = "Sepal length (cm)")
}

if (!exists("agviolin")) {
  #### Function_agviolin_violin_plot_and_caption #################################
  ### Created: 180416 Author: Alfonso Garmendia  algarsal at upvnet dot upv dot es
  
  ### v0.0.3 180512: Add roxygen2 documentation
  ### V0.0.2 180510: letters and xangle.
  ### V0.0.1: working
  #%%%%%%%%%%%%%%%%%%%%%%%%%%%%%%%%%%%%%%%%%%%%%%%%%%%%%%%%%%%%%%%%%%%%%%%%%%%%%%%
  
  #### Roxigen ####
  #' Violin plot
  #'
  #' Violin plot with boxplot inside and letters
  #'
  #' @param x Factor variable.
  #' @param y Numeric variable.
  #' @param ... names needed for next parameters.
  #' @param xlab0 Changes the x axis label in barplot.
  #' @param ylab0 Changes the y axis label in barplot.
  #' @param letters0 Post Hoc letters to include into the barplot.
  #' @param lettersheight Changes the letters height in the barplot.
  #' Default = max(Data[, y]) + ((max(Data[, y]) - min(Data[, y])) / 4)
  #' @param ggtheme Changes theme for barplot. Default = ggplot2::theme_bw().
  #' @param xangle Changes the angle of text for x axis label in barplot.
  #' @param hjust Changes the horizontal justification of text for x axis label
  #' in barplot.
  #'
  #' @return
  #' #' A list with the violin plot and its caption:
  #'
  #' - $plots, the violin plot.
  #'
  #' - $capplots, the caption for the violin plot.
  #'
  #' @import ggplot2
  #'
  #' @export
  #'
  #' @examples
  #' agviolin(x = iris[5], y = iris[1])
  #'
  #' @details
  #'
  #' Requires ggplot2.
  #'
  #' @seealso
  #' \code{\link{agautoanalyses::agrequire}},
  #' \code{\link{ggplot2::ggplot}}
  #'
  #' @author Alfonso Garmendia (Universitat Politècnica de València)
  #'
  #'
  #### FUNCTION ####
  agviolin <- function(x, y, ..., xlab0 = NULL, ylab0 = NULL,
                       letters0 = NULL,
                       lettersheight = max(y) + ((max(y) - min(y)) / 4),
                       ggtheme = ggplot2::theme_bw(),
                       xangle = NULL, hjust = NULL) {
    #### require ####
    # agrequire("ggplot2")
    
    #### Data frame ####
    n <- c(names(x), names(y))
    d1 <- data.frame(nx = x[[1]], ny = y[[1]])
    # names(d1) <- n
    d1 <- na.exclude(d1)
    
    #### Variables names for labels ####
    if (is.null(xlab0)) xlab0 <- names(x)
    if (is.null(ylab0)) ylab0 <- names(y)
    
    #### plot ####
    plotv <- ggplot(d1, aes(x = nx, y = ny)) +
      geom_violin(trim = FALSE, width = 1.5) +
      labs(x = n[1], y = n[2]) +
      geom_boxplot(width = 0.1) +
      labs(x = xlab0, y = ylab0) +
      ggtheme
    
    #### Add letters to plot ####
    D <- data.frame(x = levels(as.factor(x[[1]])),
                    y = rep(lettersheight))
    if (!is.null(letters0)) {
      plotv <- plotv + geom_text(data = D, aes(x = x, y = y, label = letters0),
                                 colour = "black",
                                 size = 6)
    }
    
    #### rotate xlab if necessary ####
    plotv <- plotv +
      theme(axis.text.x = element_text(angle = xangle, hjust = hjust))
    
    #### return ####
    out <- list()
    out$plots <- plotv
    out$capplots <- paste0("Violin plot of ", n[2], " for each ", n[1], ".")
    
    return(out)
  }
}
  
if (!exists("agboxplot")){
  #### Function_agboxplot_boxplot_and_caption #################################
  ### 200707       Author: Alfonso Garmendia  algarsal at upvnet dot upv dot es
  #%%%%%%%%%%%%%%%%%%%%%%%%%%%%%%%%%%%%%%%%%%%%%%%%%%%%%%%%%%%%%%%%%%%%%%%%%%%%%%%
  
  #### Roxigen ####
  #' Box plot
  #'
  #' Boxplot with letters
  #'
  #' @param x Factor variable.
  #' @param y Numeric variable.
  #' @param ... names needed for next parameters.
  #' @param xlab0 Changes the x axis label in plot.
  #' @param ylab0 Changes the y axis label in plot.
  #' @param letters0 Post Hoc letters to include into the plot.
  #' @param lettersheight Changes the letters height in the plot.
  #' Default = max(Data[, y]) + ((max(Data[, y]) - min(Data[, y])) / 4)
  #' @param ggtheme Changes theme for barplot. Default = ggplot2::theme_bw().
  #' @param xangle Changes the angle of text for x axis label in plot.
  #' @param hjust Changes the horizontal justification of text for x axis label
  #' in plot.
  #'
  #' @return
  #' #' A list with the Box plot and its caption:
  #'
  #' - $plots, the Box plot.
  #'
  #' - $capplots, the caption for the Box plot.
  #'
  #' @import ggplot2
  #'
  #' @export
  #'
  #' @examples
  #' agboxplot(x = iris[5], y = iris[1])
  #'
  #' @details
  #'
  #' Requires ggplot2.
  #'
  #' @seealso
  #' \code{\link{agautoanalyses::agrequire}},
  #' \code{\link{ggplot2::ggplot}}
  #'
  #' @author Alfonso Garmendia (Universitat Politècnica de València)
  #'
  #'
  #### FUNCTION ####
  agboxplot <- function(x, y, ..., xlab0 = NULL, ylab0 = NULL,
                        letters0 = NULL,
                        lettersheight = max(y) + ((max(y) - min(y)) / 4),
                        ggtheme = ggplot2::theme_bw(),
                        xangle = NULL, hjust = NULL) {
    #### require ####
    # agrequire("ggplot2")
    
    #### Data frame ####
    n <- c(names(x), names(y))
    d1 <- data.frame(nx = x[[1]], ny = y[[1]])
    # names(d1) <- n
    d1 <- na.exclude(d1)
    
    #### Variables names for labels ####
    if (is.null(xlab0)) xlab0 <- names(x)
    if (is.null(ylab0)) ylab0 <- names(y)
    
    #### plot ####
    plotv <- ggplot(d1, aes(x = nx, y = ny)) +
      geom_boxplot() +
      labs(x = n[1], y = n[2]) +
      labs(x = xlab0, y = ylab0) +
      ggtheme
    
    #### Add letters to plot ####
    D <- data.frame(x = levels(as.factor(x[[1]])),
                    y = rep(lettersheight))
    if (!is.null(letters0)) {
      plotv <- plotv + geom_text(data = D, aes(x = x, y = y, label = letters0),
                                 colour = "black",
                                 size = 6)
    }
    
    #### rotate xlab if necessary ####
    plotv <- plotv +
      theme(axis.text.x = element_text(angle = xangle, hjust = hjust))
    
    #### return ####
    out <- list()
    out$plots <- plotv
    out$capplots <- paste0("Boxplot of ", n[2], " for each ", n[1], ".")
    
    return(out)
  }
}
