# Supplementary material for: Agronomic treatments to avoid presence of seeds in Nadorcott mandarin II. Effect on seed number per fruit and yield
Source: PLoS One. 2022 Dec 9;17(12):e0278934. doi: 10.1371/journal.pone.0278934 (PMC9733848; doi:10.1371/journal.pone.0278934)
Supplement: S1 File — Zip file with the data and R scripts for the statistical analysis. (ZIP) [file pone.0278934.s002.zip › CIT_2022-Rscripts_article-seeds-Nadorcott/R/Function_agcatfisher_fisher-test-and-plot.R]

####### Function agcatfisher Chi square analysis and plot ############
### 180430      Alfonso Garmendia    algarsal at upvnet dot upv dot es
#%%%%%%%%%%%%%%%%%%%%%%%%%%%%%%%%%%%%%%%%%%%%%%%%%%%%%%%%%%%%%%%%%%%%%

#### Init ####
# df0 <- iris
# df0$sepallengthtf <- df0$Sepal.Length < 5
# x <- 5
# y <- 6
# xlab0 = NULL
# ylab0 <- "Small sepal length (< 5)"
# plot_theme = ggplot2::theme_bw()
# alpha0 = 0.05
# letters0 <- c("a", "b", "c")
# StackBarPlot = TRUE
# PercentBarPlot = TRUE
# alpha0 = 0.05
# digits = 2
# plot_theme = ggplot2::theme_bw()
# lettersheightstack = NULL
# lettersheightpercent = NULL
# letters0col = "black"
# letters0size = 3
# percsize = 4
# perccolor = "black"

#### FUNCTION ####
#### Figure barplot with means, standard error and letters ###
agcatfisher <-
  function(df0, x, y, ... , xlab0 = NULL, ylab0 = NULL,
           letters0 = NULL,  
           StackBarPlot = TRUE, PercentBarPlot = TRUE,
           alpha0 = 0.05, digits = 2, plot_theme = ggplot2::theme_bw(),
           lettersheightstack = NULL, lettersheightpercent = NULL,
           letters0col = "black", letters0size = 6,
           percsize = 4, perccolor = "black"){
    #### Description ####
    ### INPUT
    ### df0, data frame
    ### x, a number for factor variable
    ### y, a number for logic (TRUE/FALSE) variable
    ### xlab0, label for x variable
    ### ylab0, label for y variable
    ### plot, if plot in output
    ### plot_theme, theme for ggplot
    #### OUTPUT
    ### Chi-square analysis and plot

    #### Require ####
    agrequire("ggplot2")

    #### Check variables ####
    if (1 == 1) {
      ### df0 ####
      df0 <- as.data.frame(df0)
      if (!is.data.frame(df0)) stop(paste("df0 needs to be a data frame",
                                          "in agcatfisher()"))

      ### x numeric or character ####
      if (is.character(x)) { # if character converts to numeric (which variable)
        # nx <- x
        if (!any(names(df0) %in% x)) {
          stop(paste("x is not a variable name of df0 in agcatfisher().",
                     "It can be a variable name or number."))
        }
        if (any(names(df0) %in% x)) x <- which(names(df0) %in% x)
      }

      if (!is.integer(x)) x <- as.integer(x)

      if (!is.integer(x)) stop(paste("x is not a variable number of df0 in",
                                     "agcatfisher(). It can be a variable",
                                     "name or number."))
      ### x as factor ####
      df0[[x]] <- as.factor(df0[[x]])
      if (!is.factor(df0[[x]])) {
        stop("In agcatfisher(), x needs to point to a factor variable.")
      }

      ### y numeric or character ####
      if (is.character(y)) { # if character converts to numeric (which variable)
        # ny <- y
        if (!any(names(df0) %in% y)) {
          stop(paste("y is not a variable name of df0 in agcatfisher().",
                     "It can be a variable name or number."))
        }
        y <- which(names(df0) %in% y)
      }

      y <- as.integer(y)

      if (!is.integer(y)) stop(paste("y is not a variable number of df0 in",
                                     "agcatfisher(). It can be a variable",
                                     "name or number."))

      # ### y as numeric ####
      # if (!is.numeric(df0[[y]])) df0[[y]] <- as.numeric(df0[[y]])
      # if (!is.numeric(df0[[y]])) {
      #   stop("In agcatfisher(), y needs to point to a numeric variable.")
      # }
      #
      ###  Variables names for labels ####
      if (is.null(xlab0)) xlab0 <- names(df0)[x]
      if (is.null(ylab0)) ylab0 <- names(df0)[y]
      }

    #### ANALYSIS ####
    t1 <- table(df0[ , x], df0[ , y])
    # str(t1)
    ch <- fisher.test(t1, simulate.p.value = TRUE)
    txt1 <- ""
    # if (any(ch$expected < 5)) txt1 <-
      # paste("Expected values < 5 , Chi-squared approximation may be incorrect",
            # "for", xlab0, "and", ylab0, "in agcatfisher()")

    #### Table expected ####
    # t1df <- as.data.frame.matrix(t1)
    # 
    # expected <- as.data.frame.matrix(ch$expected)
    # names(expected) <- paste0("expected-", names(t1df))
    # 
    # expect <- cbind(t1df, expected)
    # 
    # capexpect <- paste0("Observed and expected values for ", ylab0,
    #                    " in the different ", xlab0, ".")

    #### Post Hoc ####
    ph <- agcatfisherposthoc(t1, control = "holm", digits = digits)
    # (ph <- fifer::chisq.post.hoc(t1, control = "holm", popsInRows = FALSE))

    capph <- paste0("Raw p value and adjusted p value for each pair of ", xlab0,
                    ". For post-hoc analyses was used the ", ch$method, 
                   " with Holm's correction method (Holm 1979). ",
                   "Total Fisher test p = ", format(ch$p.value, digits = digits),
                   ". ", txt1)

    bibl <- paste("Holm, S. (1979). A simple sequentially rejective multiple",
                   "test procedure.",
                   "Scandinavian Journal of Statistics 6, 65–70.")

    #### Plots data ####
      D <- as.data.frame(t1)
      D$total <-                                # sums all same names in Var1
        sapply(D$Var1,
               function(caseID) sum(subset(D,
                                           Var1 == caseID)$Freq))

      D$percent <- round((D$Freq/D$total)*100,2)
      D <- D[order(D$Var2, decreasing = TRUE), ]
      D <- D[order(D$Var1), ]
      
      #### Stacks bars plot ####
      if (StackBarPlot) {
        ### First plot ####
        bps <- ggplot(D, aes(x = Var1, y = Freq, fill = Var2)) +
          geom_bar(stat = "identity", position = "stack") +
          labs(x = xlab0, y = "Frequency")

        ### Frequencies ####
        freq = ggplot_build(bps)$data[[1]]
        freq$y_pos = (freq$ymin + freq$ymax) / 2
        Dord <- D[order(D$Var2, decreasing = TRUE), ]
        Dord <- Dord[order(Dord$Var1), ]

        bps <- bps +
          annotate(x = freq$x,
                   y = freq$y_pos,
                   label = D$Freq,
                   geom = "text", size = percsize, color = perccolor)

        #### Legend and theme ####
        bps <- bps +
          guides(fill = guide_legend(title = ylab0), color = "none") +
          plot_theme

        #### Add letters0 to plot ####
        if (!is.null(letters0)) {                         # If there are letters
          #### If number of letters is not right ####
          if (!length(levels(D$Var1)) == length(letters0)) {
            stop(paste("In agcatfisher(),",
                       "letters0 must be same length than levels of x variable."))
          }

          #### If number of letters is right ####
          if (length(levels(D$Var1)) == length(letters0)) {
            #### Calculate letters height if necessary ####
            if (!is.numeric(lettersheightstack)) lettersheightstack <-
                mean(na.exclude(D$Freq)) / 3

            #### Data frame for letters ####
            Dletters <-
              data.frame(varx = levels(D$Var1), yy = letters0, Var2 = NA)

            #### Add letters to plot ####
            bps <- bps +
              geom_text(data = Dletters,
                        aes(y = lettersheightstack, x = varx, label = yy),
                        colour = letters0col, size = letters0size)
          }
        }

        ### Capplots ####
        capplotstack <- paste0(
          "Frequencies of ", ylab0, " on ", xlab0, 
          ". For post-hoc analyses was used the ", ch$method, 
          " with Holm's correction method (Holm 1979). ",
          "Total Fisher test p = ", format(ch$p.value, digits = digits),
          ". ")
      }

      #### Percent (filled) bar plot ####
      if (PercentBarPlot) {
        ### First plot ####
        bpp <- ggplot(D, aes(x = Var1, y = percent, fill = Var2)) +
          geom_bar(stat = "identity", position = "stack") +
          labs(x = xlab0, y = "Percent")

          ### Percents ####
          freq = ggplot_build(bpp)$data[[1]]
          freq$y_pos = (freq$ymin + freq$ymax) / 2
          Dord <- D[order(D$Var2, decreasing = TRUE), ]
          Dord <- Dord[order(Dord$Var1), ]

          bpp <- bpp +
          annotate(x = freq$x,
                   y = freq$y_pos,
                   label = paste(D$percent, "%"),
                   geom = "text", size = percsize, color = perccolor)
      #### Legend and theme ####
      bpp <- bpp +
        guides(fill = guide_legend(title = ylab0), color = "none") +
        plot_theme

      #### Add letters0 to plot ####
      if (!is.null(letters0)) {                         # If there are letters
        #### If number of letters is not right ####
        if (!length(levels(D$Var1)) == length(letters0)) {
          stop(paste("In agcatfisher(),",
                     "letters0 must be same length than levels of x variable."))
        }

        #### If number of letters is right ####
        if (length(levels(D$Var1)) == length(letters0)) {
          #### Calculate letters height if necessary ####
          if (!is.numeric(lettersheightpercent)) lettersheightpercent <-
              mean(na.exclude(D$Freq)) / 3

          #### Data frame for letters ####
          Dletters <-
            data.frame(varx = levels(D$Var1), yy = letters0, Var2 = NA)

          #### Add letters to plot ####
          bpp <- bpp + geom_text(data = Dletters,
                               aes(y = lettersheightpercent, x = varx, label = yy),
                               colour = letters0col, size = letters0size)
        }
      }

        ### Capplots ####
        capplotpercent <- paste0(
          "Percents of ", ylab0, " on ", xlab0, 
          ". For post-hoc analyses was used the ", ch$method, 
          " with Holm's correction method (Holm 1979). ",
          "Total Fisher test p = ", format(ch$p.value, digits = digits),
          ". ")
      }

    #### Return ####
    out <- list()
    if (StackBarPlot) {
      out$plots$stack <- bps
      out$capplots$stack <- capplotstack
    }
    if (PercentBarPlot) {
      out$plots$percent <- bpp
      out$capplots$percent <- capplotpercent
    }
    # out$tables$expected <- expect
    # out$captables$expected <- capexpect
    out$tables$pval <- ph
    out$captables$pval <- capph
    out$texts$bibliography <- bibl
    out$statistics$p.value <- ch$p.value
    out$statistics$method <- ch$method
    out$statistics$alternative <- ch$alternative

    return(out)
  }
