# Supplementary material for: Agronomic treatments to avoid presence of seeds in Nadorcott mandarin II. Effect on seed number per fruit and yield
Source: PLoS One. 2022 Dec 9;17(12):e0278934. doi: 10.1371/journal.pone.0278934 (PMC9733848; doi:10.1371/journal.pone.0278934)
Supplement: S1 File — Zip file with the data and R scripts for the statistical analysis. (ZIP) [file pone.0278934.s002.zip › CIT_2022-Rscripts_article-seeds-Nadorcott/R/theme_ag.R]

####### My theme: theme_ag ###########################################
### 210531  Alfonso Garmendia                  algarsal at upv dot es
#%%%%%%%%%%%%%%%%%%%%%%%%%%%%%%%%%%%%%%%%%%%%%%%%%%%%%%%%%%%%%%%%%%%%%

theme_ag <- function(base_size = 20, base_family = "", 
  base_line_size = base_size/22, base_rect_size = base_size/22) 
{
  theme_bw(base_size = base_size, base_family = base_family, 
    base_line_size = base_line_size, base_rect_size = base_rect_size) %+replace% 
    theme(panel.border = element_blank(), 
      panel.grid.major = element_blank(), 
      panel.grid.minor = element_blank(), 
      axis.line = element_line(colour = "black", size = rel(1)), 
      legend.key = element_blank(), 
      strip.background = element_rect(fill = "white", colour = "black", 
        size = rel(2)), complete = TRUE)
}
