# Supplementary material for: Agronomic treatments to avoid presence of seeds in Nadorcott mandarin II. Effect on seed number per fruit and yield
Source: PLoS One. 2022 Dec 9;17(12):e0278934. doi: 10.1371/journal.pone.0278934 (PMC9733848; doi:10.1371/journal.pone.0278934)
Supplement: S1 File — Zip file with the data and R scripts for the statistical analysis. (ZIP) [file pone.0278934.s002.zip › CIT_2022-Rscripts_article-seeds-Nadorcott/data/csv/quality.color-size_UTF-8.csv]

treatment	tree	fruit	l	a	b	ci	height	diameter
1	1_1	1_1_1	72.5	30.4	42.5	9.86612576064909	45	62.56
1	1_1	1_1_2	73.5	31	44.4	9.49929521358093	44.65	66.11
1	1_1	1_1_3	75.8	28.8	47.2	8.04972943964939	47.3	60.77
1	1_1	1_1_4	72	28	40.6	9.57854406130268	44.09	58.86
1	1_1	1_1_1	76.6	23.8	48.3	6.43281492413062	45.15	61.56
1	1_1	1_1_2	78.7	24.7	51.9	6.04720738983433	43.18	65.32
1	1_1	1_1_3	73.7	28.6	48.1	8.06776926179911	45.86	63.48
1	1_1	1_1_4	75.3	22.9	45.8	6.64010624169987	43.22	62.8
1	1_2	1_2_1	73	27.1	40.9	9.07659845262418	44.75	60.4
1	1_2	1_2_2	73.7	28.6	44.5	8.72044273016938	53.4	63.75
1	1_2	1_2_3	71.4	29.6	38	10.9096270086982	49.5	64
1	1_2	1_2_4	74	26.7	45	8.01801801801802	41.54	66.03
1	1_2	1_2_1	69.7	22	37.5	8.41702534672406	43.08	62.3
1	1_2	1_2_2	72.9	27.5	42.9	8.79321866976188	46.41	64.39
1	1_2	1_2_3	73	29	43	9.23861102261867	40.95	65.46
1	1_2	1_2_4	70.9	30.6	39.3	10.9820303836174	39.52	61.69
1	1_3	1_3_1	73.9	28.7	44.4	8.74690658181862	48.2	63.55
1	1_3	1_3_2	76.6	23.8	48.3	6.43281492413062	46.68	64.87
1	1_3	1_3_3	72.8	29.4	43.1	9.36998036766018	49.76	65.91
1	1_3	1_3_4	71.3	34.8	40.7	11.9921017536726	48.33	64.48
1	1_3	1_3_1	72.8	32.1	44.5	9.90863069514755	48.51	65.8
1	1_3	1_3_2	71.9	30.9	41.1	10.4565343187517	50.49	68.22
1	1_3	1_3_3	71.9	30.1	41.8	10.0152391346301	51.61	66.1
1	1_3	1_3_4	76.3	28	48.8	7.51992780869304	44.77	65.77
1	1_4	1_4_1	73.6	31.1	44.1	9.58173124322193	47	60.7
1	1_4	1_4_2	74.6	23.7	44.3	7.17143047343545	41.46	59.25
1	1_4	1_4_3	73.6	32	44.3	9.81450583963098	39.42	58.36
1	1_4	1_4_4	73	30.5	43.5	9.604786647772	40.15	59.24
1	1_4	1_4_1	71.7	28.5	41	9.69486682314522	42.02	59.78
1	1_4	1_4_2	77.3	25.5	49.7	6.63749638842108	38.5	59.31
1	1_4	1_4_3	73.2	32.2	43.6	10.0892364766632	41.44	58.97
1	1_4	1_4_4	73.1	32.3	43.2	10.2282515073213	47.04	55.71
1	1_5	1_5_1	72.5	32.8	43.6	10.3764631445745	45.15	66.37
1	1_5	1_5_2	71	25.5	39.7	9.04672366693866	46	64.22
1	1_5	1_5_3	71.6	26	41	8.85679247853931	47.5	65.66
1	1_5	1_5_4	73.2	32.8	41.1	10.902370600827	49.45	65.31
1	1_5	1_5_1	72.4	31.5	41.5	10.4839246488717	43.57	64.25
1	1_5	1_5_2	72.2	25.7	41.4	8.59796325290725	42.54	61.93
1	1_5	1_5_3	71.8	26.2	41.6	8.77169487893722	50.48	67.69
1	1_5	1_5_4	70.7	32.1	40	11.3507779349364	44.05	67.93
1	1_6	1_6_1	75.9	26.1	48	7.16403162055336	44.2	64.72
1	1_6	1_6_2	75.1	26.4	45.8	7.67535571203461	41.67	56.47
1	1_6	1_6_3	75.4	25.9	46.7	7.35548878500957	46	61.82
1	1_6	1_6_4	73.2	26.9	43.4	8.46742716123996	49.47	66.39
1	1_6	1_6_1	75.4	25.1	47.2	7.05278065009216	43.62	64.87
1	1_6	1_6_2	74	25.5	44.7	7.70905133321241	42.12	58.28
1	1_6	1_6_3	72.1	31	41.2	10.4358832796951	35.65	62.41
1	1_6	1_6_4	79.2	19	52	4.61344211344211	45.74	63.12
2	2_1	2_1_1	73.6	32.6	44.5	9.95359062042013	42.74	59.3
2	2_1	2_1_2	72.1	30.5	41.1	10.2925444857271	42.72	63.23
2	2_1	2_1_3	76	26.8	47.2	7.47100802854594	41	48.79
2	2_1	2_1_4	77.8	24.1	49.6	6.2453354341156	42.8	59.76
2	2_1	2_1_1	73.3	24.8	43	7.86826993242171	38.36	56.65
2	2_1	2_1_2	73.4	23.5	42.2	7.58681250564975	43.71	62.62
2	2_1	2_1_3	70.1	27.9	38.5	10.3377364432999	40.54	57.22
2	2_1	2_1_4	75.1	26.8	45.4	7.86029787009391	41.2	57.93
2	2_2	2_2_1	71.3	31.7	41.4	10.7391372102635	43.5	63.54
2	2_2	2_2_2	74.4	29.6	46.2	8.61146022436345	43.99	66.44
2	2_2	2_2_3	75.1	26.9	46.7	7.67000173929407	43.6	60.22
2	2_2	2_2_4	72.2	31.3	42.6	10.1764790032903	41.7	64.85
2	2_2	2_2_1	71.2	29.7	40	10.4283707865169	39.34	64.46
2	2_2	2_2_2	74	26.1	44.4	7.94375456537619	46.07	64.5
2	2_2	2_2_3	72	28.8	41.5	9.63855421686747	38.15	60.74
2	2_2	2_2_4	71.6	25.8	40.7	8.85344460763455	47.36	65.82
2	2_3	2_3_1	73.8	30.2	45.1	9.0734831960293	44.15	62.45
2	2_3	2_3_2	74.3	29.3	45.1	8.74384126197802	43.65	59.2
2	2_3	2_3_3	78	22.9	50.2	5.84840126672796	42.37	59.29
2	2_3	2_3_4	77.8	22.4	49.2	5.85198654043096	45.69	61.43
2	2_3	2_3_1	75.7	27.7	47.2	7.75250207106553	42.3	63.98
2	2_3	2_3_2	71.9	27.3	41.5	9.14925348124068	41.79	59.44
2	2_3	2_3_3	74.2	27.3	48	7.66509433962264	42.73	60.84
2	2_3	2_3_4	71.7	30.7	40.7	10.5202197252406	43.56	58.14
2	2_5	2_5_1	75.1	29.3	47.3	8.24833977529608	44.11	59.38
2	2_5	2_5_2	74.2	30.9	45.4	9.17273234620089	49.82	66.9
2	2_5	2_5_3	71.6	31	41	10.5600218013353	48.31	67.07
2	2_5	2_5_4	74.4	29.7	44.7	8.93050443819008	41.69	60.5
2	2_5	2_5_1	76.1	24.9	49.6	6.59679538807172	37.6	60.6
2	2_5	2_5_2	73.6	32.1	44.8	9.73529697204969	48.91	67.02
2	2_5	2_5_3	73.4	31	43.8	9.64254164955893	43.71	65.13
2	2_5	2_5_4	71.2	28.6	40.3	9.96737948532077	40.7	59.03
2	2_6	2_6_1	72	29.7	41.8	9.86842105263158	43.86	58.48
2	2_6	2_6_2	73.5	26.6	43.2	8.37742504409171	45.93	65.99
2	2_6	2_6_3	72	27.8	42.1	9.17128529955133	47.58	61.63
2	2_6	2_6_4	71.5	31.8	40.9	10.8742113632089	44.74	62.4
2	2_6	2_6_1	71	31.3	39.7	11.1044098343208	39.68	58.67
2	2_6	2_6_2	74.1	30.3	46.8	8.73732655109173	42.15	66.87
2	2_6	2_6_3	72.4	32.3	41.9	10.6475560068039	38.44	59.56
2	2_6	2_6_4	69.4	24.2	37.3	9.34861045653669	45.47	61.6
3	3_1	3_1_1	69	23	36.2	9.20810313075506	44.89	61.96
3	3_1	3_1_2	75.8	28.2	48	7.75065963060686	45.19	62.62
3	3_1	3_1_3	72.2	28.8	42.8	9.31990576539726	48.68	65.64
3	3_1	3_1_4	73.6	30.1	44.5	9.19027845627748	43.49	63.02
3	3_1	3_1_1	69.7	29	36.9	11.275579039865	41.67	56.87
3	3_1	3_1_2	70.3	30.7	39.1	11.1687943159204	42.04	60.36
3	3_1	3_1_3	74.9	30.9	46.2	8.92965512458169	42.01	65.29
3	3_1	3_1_4	77.9	23.7	50.2	6.06048207682748	40.15	62.9
3	3_2	3_2_1	71.9	27.8	41.1	9.40749689518763	49.44	64.27
3	3_2	3_2_2	76.9	27	49.2	7.1362872276317	42.91	62.78
3	3_2	3_2_3	71.8	28.6	40.6	9.81105149772905	47.48	61.42
3	3_2	3_2_4	72	32.1	41.8	10.6658692185008	47.59	61.83
3	3_2	3_2_1	72.7	29.6	43	9.46866702920572	45.51	61.45
3	3_2	3_2_2	71.1	29.6	39.1	10.6474437142312	44.92	62.19
3	3_2	3_2_3	72.4	30.9	42.2	10.1136393391113	45.52	60.96
3	3_2	3_2_4	75.3	27.3	46.2	7.8473982856453	45.26	58.4
3	3_3	3_3_1	70.8	27.3	39.9	9.66399048468629	46.05	64.84
3	3_3	3_3_2	80.1	23.4	54.6	5.35045478865704	43.53	60.99
3	3_3	3_3_3	70.4	27.1	38.7	9.94685224336387	39.15	60.96
3	3_3	3_3_4	71.3	33.9	41.7	11.4018182368551	50.74	67.16
3	3_3	3_3_1	72.9	28.8	43.5	9.08187881367958	45.27	64.46
3	3_3	3_3_2	73	28.1	42.3	9.10003562291525	44.97	59.7
3	3_3	3_3_3	70.1	33.2	39.3	12.0511228960445	40.74	63.62
3	3_3	3_3_4	72	26.5	42.1	8.74241224597519	47.2	67.03
3	3_4	3_4_1	77.8	22.4	49.9	5.76989454487381	46.8	66.45
3	3_4	3_4_2	72.5	24.9	42.4	8.10019518542616	44.56	62.69
3	3_4	3_4_3	73.9	29.5	43.6	9.15569018385867	45.4	59.86
3	3_4	3_4_4	75	28.7	45.3	8.44738778513613	51.51	65.26
3	3_4	3_4_1	71.7	27.2	38.8	9.7772793282434	45.81	67.46
3	3_4	3_4_2	78	22.8	50.3	5.81128612937758	42.53	62.92
3	3_4	3_4_3	74.4	30.9	45.5	9.12796880538816	46.35	60.02
3	3_4	3_4_4	74	28.2	44.8	8.50627413127413	43.52	62.06
3	3_5	3_5_1	79.2	21.6	51.6	5.28541226215645	42.14	69.19
3	3_5	3_5_2	76.7	20.5	48.5	5.51082675842417	43.43	62.23
3	3_5	3_5_3	79.4	17.1	52.6	4.09439618431008	44.09	60.7
3	3_5	3_5_4	74.4	26.4	44.2	8.02802510582397	43.42	63.63
3	3_5	3_5_1	79.2	18	52.2	4.35388366422849	45.6	63.67
3	3_5	3_5_2	77.6	20.7	50.7	5.26139205758555	42.32	61.54
3	3_5	3_5_3	74.2	26.3	45	7.87660976340222	39.09	63.35
3	3_5	3_5_4	76.9	20.3	48.4	5.45411557351503	40.6	64.36
3	3_6	3_6_1	72.6	30.2	41.5	10.0235653357231	43.75	61.76
3	3_6	3_6_2	71	27.6	39.6	9.816474605207	43.53	62.75
3	3_6	3_6_3	73.9	28.5	43.7	8.82508678002	41.72	62.75
3	3_6	3_6_4	75	29.2	46	8.46376811594203	43.89	62.19
3	3_6	3_6_1	75.2	29.4	46.8	8.35379159847245	42.78	60.2
3	3_6	3_6_2	80	22.4	52	5.38461538461539	43.57	62.11
3	3_6	3_6_3	73.7	26.1	47.2	7.50293218039234	42.97	63.89
3	3_6	3_6_4	72.8	30.4	43.4	9.62171469083911	40.3	62.17
4	4_1	4_1_1	71.5	28.2	41.6	9.48090371167294	40.85	61.67
4	4_1	4_1_2	75.1	29.8	47.9	8.28401379927668	47	60.63
4	4_1	4_1_3	71.8	32	43	10.3647081686856	38.13	60.2
4	4_1	4_1_4	73.6	29.9	44.3	9.17042889390519	42.75	57.9
4	4_1	4_1_1	73.9	27.6	45.3	8.24454023246019	39.46	59.9
4	4_1	4_1_2	74.4	30.3	45.9	8.87272471712699	41.01	61.9
4	4_1	4_1_3	71.2	30	41	10.27678816114	45.92	63.55
4	4_1	4_1_4	69.1	23.6	37.3	9.15640773949244	35.7	54.2
4	4_2	4_2_1	74.4	33.1	45	9.88649940262843	39.8	61.15
4	4_2	4_2_2	71.5	40.6	41.3	13.7489629015053	42.9	62.55
4	4_2	4_2_3	72.9	35.8	42.7	11.5007886714019	36.75	52.9
4	4_2	4_2_4	71	39.3	40.3	13.7350155523713	41.01	58
4	4_2	4_2_1	72	33.2	41.2	11.1920172599784	45.2	61.9
4	4_2	4_2_2	70.2	40.7	39.3	14.7524702232081	39.75	65.6
4	4_2	4_2_3	70.3	35.2	39.7	12.6123737418978	40.95	54.6
4	4_2	4_2_4	70.4	39.7	38.8	14.5340323336457	41.1	58.9
4	4_3	4_3_1	67	26.8	33.6	11.9047619047619	42.75	61.8
4	4_3	4_3_2	71.8	38.5	42	12.7669452181987	38.85	57.24
4	4_3	4_3_3	69.5	38.9	36.2	15.4616638181168	40	61.6
4	4_3	4_3_4	74.3	35.2	46.2	10.2544382490547	44.8	62.55
4	4_3	4_3_1	73.2	38.5	43.7	12.0356129096798	42.65	61.4
4	4_3	4_3_2	71	34.5	39.6	12.2705932565088	38.54	57.54
4	4_3	4_3_3	74.2	33.5	44.6	10.1229255557033	42.72	60.8
4	4_3	4_3_4	70.6	38.9	40.4	13.6384035004067	40.88	65
4	4_4	4_4_1	69.3	33.2	37	12.9480129480129	41.95	64.55
4	4_4	4_4_2	71.7	38.3	42	12.7183369861194	44.33	64.2
4	4_4	4_4_3	71.9	36.2	42.2	11.9307358165962	48.25	61.05
4	4_4	4_4_4	72.1	35.7	41.4	11.9600393977768	44.4	59.65
4	4_4	4_4_1	70.9	42.5	40.6	14.7644291897976	45.9	63.98
4	4_4	4_4_2	70.7	39.4	40.4	13.7941658380831	44.55	62.15
4	4_4	4_4_3	72.1	41.1	42.2	13.5080949970749	47.1	60.02
4	4_4	4_4_4	72.6	36.1	42.5	11.6998865661967	42.55	57.98
4	4_5	4_5_1	72.6	37.1	42.9	11.9118714160036	41.26	56
4	4_5	4_5_2	72.4	34.7	41.6	11.5211963450914	45.52	58.75
4	4_5	4_5_3	70.3	31.7	37.8	11.9292224555382	41.75	59.9
4	4_5	4_5_4	72	38.3	41.9	12.6955714664545	44.45	58.75
4	4_5	4_5_1	70.6	39.7	40.5	13.8845171895219	43.75	56.1
4	4_5	4_5_2	71	42.4	41.3	14.4596391910787	42.75	59.95
4	4_5	4_5_3	69.6	41.5	38.5	15.4873861770413	43.22	57.25
4	4_5	4_5_4	70.4	38.5	38.8	14.0947164948454	44.38	59.95
4	4_6	4_6_1	66.3	32.8	30	16.49069884364	46.55	67
4	4_6	4_6_2	69.1	37.3	37.2	14.51068266343	37.95	56.65
4	4_6	4_6_3	70.2	38.3	39.3	13.8825456891615	38.1	57.75
4	4_6	4_6_4	71.8	39.1	41.2	13.217675852557	48.35	67.95
4	4_6	4_6_1	70.8	38.6	39.4	13.8375060942384	44.45	66
4	4_6	4_6_2	70.9	31.4	39.2	11.2978901010334	38	55.95
4	4_6	4_6_3	73.2	36.3	42.9	11.5594787725935	34.25	59.2
4	4_6	4_6_4	69.3	40.6	38.8	15.0994480891388	45.45	66.85
5	5_1	5_1_1	73	36.4	46.9	10.6317726436312	39.15	61.95
5	5_1	5_1_2	70.6	38.2	39.7	13.6291306612626	38.95	57.05
5	5_1	5_1_3	69.6	42.6	36.5	16.769012753897	39.85	62.3
5	5_1	5_1_4	71.2	36.2	40.2	12.6474369724412	45.7	60.8
5	5_1	5_1_1	71	34.5	40.2	12.0874500735758	39.65	63.3
5	5_1	5_1_2	70.9	42.4	40.3	14.8393396493856	36.3	57.45
5	5_1	5_1_3	74.1	33.1	43.8	10.1984853246569	40.95	58.95
5	5_1	5_1_4	72.1	37	43.8	11.7163503252079	41.8	61.8
5	5_2	5_2_1	70.9	22.5	52.4	6.05626675567136	42.85	59.65
5	5_2	5_2_2	71.4	27.1	41.1	9.23483748730636	39.95	62.45
5	5_2	5_2_3	71.7	28.2	41.2	9.54624852744038	38.3	55
5	5_2	5_2_4	71.8	31	41.2	10.4794872488304	41.2	57.55
5	5_2	5_2_1	72.9	30.8	43.1	9.8027046553299	37.3	58.85
5	5_2	5_2_2	72.5	24.1	42.1	7.89581456302728	42.05	61.6
5	5_2	5_2_3	72.3	25.3	43.2	8.10025101173096	37.95	57.35
5	5_2	5_2_4	75.4	21.2	46.7	6.02070896688042	41.9	61.95
5	5_3	5_3_1	72.8	31.4	42.6	10.1248516741474	41.55	64
5	5_3	5_3_2	74.3	25.3	44.9	7.58377372177442	42.3	57.9
5	5_3	5_3_3	72.3	24.6	41.3	8.23847367204847	43.55	61.35
5	5_3	5_3_4	73.8	29.4	44.4	8.97238702116751	39.35	58
5	5_3	5_3_1	73	24.6	42.8	7.87351171424914	44.35	62.55
5	5_3	5_3_2	71.7	33.5	40.4	11.5649640277835	42.85	59
5	5_3	5_3_3	73.1	30.4	44.1	9.43012864060353	43.5	60.45
5	5_3	5_3_4	75.8	26.7	47.6	7.40005764838917	38.75	56.85
5	5_4	5_4_1	73.3	32.3	44.4	9.92465862861497	42	62.5
5	5_4	5_4_2	75.2	27.6	47.6	7.710531020919	39.95	60.55
5	5_4	5_4_3	78	22.4	50.4	5.6980056980057	41.75	59.85
5	5_4	5_4_4	76.1	23.3	48	6.37866841874726	39.15	60.35
5	5_4	5_4_1	71	23.6	39.1	8.50113468534995	45.5	62.1
5	5_4	5_4_2	76.3	26.4	48.4	7.14881448826403	43.5	58.85
5	5_4	5_4_3	74.1	29.5	45.4	8.76895729666423	43.25	61.1
5	5_4	5_4_4	75.4	25.5	46.2	7.3202659409556	47.2	60.4
5	5_5	5_5_1	72.6	26.3	43.4	8.34698048774295	40.55	56.6
5	5_5	5_5_2	79.3	23	53.2	5.45183892897439	42.85	57.95
5	5_5	5_5_3	80.4	20.6	54.8	4.67552747212841	46.25	64
5	5_5	5_5_4	75.3	30.6	48.5	8.37885571117592	42.5	60.35
5	5_5	5_5_1	76.1	29.4	49.6	7.78898732567505	42.6	56.3
5	5_5	5_5_2	71	30.4	41.6	10.2925243770314	43	58.8
5	5_5	5_5_3	73.4	30.5	44	9.44389398067872	42.55	54.1
5	5_5	5_5_4	72.5	29.8	43.8	9.3843489214297	42.85	59.4
5	5_6	5_6_1	74.6	27	46.5	7.78344720228315	43.65	60.25
5	5_6	5_6_2	70.6	23.5	39.4	8.44825354826649	41.35	61.6
5	5_6	5_6_3	75.1	29.5	47	8.357650791852	37.45	59.85
5	5_6	5_6_4	73	29.3	44	9.12204234122042	42.75	61.8
5	5_6	5_6_1	77.7	27	51.6	6.73430905989045	39.3	59.45
5	5_6	5_6_2	76	25.8	48.1	7.05766495240179	46.7	60
5	5_6	5_6_3	73.1	23.8	43	7.5716603569497	41.4	63.3
5	5_6	5_6_4	72.1	21.8	41.6	7.26821721967353	44.25	61.65
6	6_1	6_1_1	75.4	28.8	46.8	8.16159967353601	40.05	63.25
6	6_1	6_1_2	72.7	27.5	43	8.79690348997153	38	56.35
6	6_1	6_1_3	73.3	31.2	43.7	9.74022933245089	43.35	55.1
6	6_1	6_1_4	71.3	27.2	39.8	9.58509236223192	42.35	59.05
6	6_1	6_1_1	73	30.2	43.7	9.46678787498824	44.2	62
6	6_1	6_1_2	71.4	34.2	40.8	11.7399901136925	41.85	56.5
6	6_1	6_1_3	74.2	30.1	44.8	9.05491913746631	36.95	58.25
6	6_1	6_1_4	74.2	30.1	46.9	8.64947499698274	40.2	62
6	6_2	6_2_1	71.5	23.8	40.7	8.17855363309909	38.45	60.45
6	6_2	6_2_2	71.6	29.9	41.1	10.160529570879	40.45	59.95
6	6_2	6_2_3	73.8	26.9	44.6	8.17261535844058	37.5	57.3
6	6_2	6_2_4	77	24.7	49	6.54651470978002	39.95	56
6	6_2	6_2_1	76.1	25.6	47.8	7.03764590744396	41.75	60.7
6	6_2	6_2_2	77.5	25	50.2	6.42590926616116	42.55	58.05
6	6_2	6_2_3	76	24.8	47.1	6.92814839646888	40.15	55.55
6	6_2	6_2_4	72.4	28.7	42.2	9.3935744023461	41.45	56.95
6	6_3	6_3_1	77.2	23.5	49.1	6.19967708915927	41.25	60.85
6	6_3	6_3_2	70.9	32	40.6	11.1167466840829	37.45	61.65
6	6_3	6_3_3	74.4	28.2	45.7	8.29392249594127	44.85	60.55
6	6_3	6_3_4	74.3	24.7	46.2	7.19558593044461	39.95	62.2
6	6_3	6_3_1	75	31.1	47.9	8.65692414752958	42.6	61.6
6	6_3	6_3_2	78.7	26	52.8	6.25697893804628	43.1	60.65
6	6_3	6_3_3	70.9	31.5	39.9	11.1350308069186	45.75	60.7
6	6_3	6_3_4	71.3	30.5	41.9	10.2093075411636	41	63.15
6	6_4	6_4_1	72.5	26.3	42.8	8.47566870770222	39.6	60.95
6	6_4	6_4_2	71.8	25.8	42	8.55551134102666	40.7	61.4
6	6_4	6_4_3	73.1	26.4	43.9	8.22663122567457	38.15	57.25
6	6_4	6_4_4	75.6	29.9	47.6	8.30887910719843	39.3	61.75
6	6_4	6_4_1	74	28.5	45.5	8.46450846450846	41.95	61.4
6	6_4	6_4_2	74.4	24.9	45.5	7.35554767812832	39.45	61.35
6	6_4	6_4_3	76.8	24	49.7	6.28772635814889	37.9	58.5
6	6_4	6_4_4	76.2	28.6	50.2	7.47665505955182	42.85	61.45
6	6_5	6_5_1	74.9	31	47.3	8.75021522706809	38.75	60.85
6	6_5	6_5_2	72.5	26.2	43.2	8.36526181353767	46.1	64.3
6	6_5	6_5_3	72.5	27.7	44.2	8.64409424247152	42.35	62.95
6	6_5	6_5_4	70.6	27.8	39.5	9.96880266790978	45	61.4
6	6_5	6_5_1	75.1	28.3	47	8.01767855625124	41.95	60.75
6	6_5	6_5_2	73.1	32.9	44.4	10.1366756633515	40.4	63
6	6_5	6_5_3	75.5	30	48.7	8.15915797489699	43.4	59.45
6	6_5	6_5_4	76.4	28.4	50	7.43455497382199	46.5	61.25
6	6_6	6_6_1	74.8	22.9	42.7	7.16978296534709	46.75	60.3
6	6_6	6_6_2	73.8	31.5	44.1	9.67866821525358	39.25	62.9
6	6_6	6_6_3	72.8	33.1	42.8	10.6231385436993	40.75	58.95
6	6_6	6_6_4	73.9	32.9	45.3	9.8277309292732	47.05	60.55
6	6_6	6_6_1	75.9	25.8	46.6	7.29444095743778	44.85	61
6	6_6	6_6_2	73.9	30.7	44.5	9.33542138632528	47.8	63.35
6	6_6	6_6_3	72	25.9	41.8	8.60579479000532	40.35	57.35
6	6_6	6_6_4	73	26	42.7	8.34108626608065	39.1	63.05
7	7_1	7_1_1	75	30.2	46.9	8.58564321250888	40.95	56.25
7	7_1	7_1_2	76.1	26.7	48.5	7.23410596475067	38.9	63.75
7	7_1	7_1_3	76.3	25.7	48.1	7.00266755312627	40.55	55.2
7	7_1	7_1_4	75.9	26.9	47.6	7.44566601344095	40.95	60.9
7	7_1	7_1_1	71.8	28.9	42.1	9.56073548190738	44.55	58.6
7	7_1	7_1_2	72.4	31.3	42.3	10.2203414181785	44	59.9
7	7_1	7_1_3	72.1	32.9	44.3	10.3004668083894	41.6	57.25
7	7_1	7_1_4	75.6	26.8	47.6	7.44742341380997	39.8	59.95
7	7_2	7_2_1	71.8	26.1	41	8.86609144642978	37	56.05
7	7_2	7_2_2	75.8	23.4	47.3	6.52657767464174	37	53.35
7	7_2	7_2_3	70.2	27.5	40.2	9.74472367507193	37.7	62.65
7	7_2	7_2_4	71.4	24.8	40.4	8.59749840530272	36.55	59.6
7	7_2	7_2_1	71.6	28.6	41.4	9.64834156478558	43.45	60.65
7	7_2	7_2_2	73.6	28.1	46	8.29985822306238	40.1	56.1
7	7_2	7_2_3	77.4	23.8	49.9	6.16219519141642	41.65	63
7	7_2	7_2_4	72.1	28.5	42	9.41153160293244	36.45	59.25
7	7_3	7_3_1	74.4	28	46	8.18139317438055	39.55	59.55
7	7_3	7_3_2	74.8	25.8	46.2	7.46579623584971	36.2	50.4
7	7_3	7_3_3	74.5	29.2	45.5	8.61420458735895	39.45	59
7	7_3	7_3_4	72.3	32.1	44.3	10.0221987017974	38.95	59.25
7	7_3	7_3_1	78.6	22.3	51.8	5.47712379773449	37.7	59.4
7	7_3	7_3_2	76.3	21.9	48	5.97968545216252	38.35	50.2
7	7_3	7_3_3	72.2	25.9	41.8	8.581956023274	36.6	53
7	7_3	7_3_4	70	28.2	39.2	10.2769679300292	42.95	59.8
7	7_4	7_4_1	73.4	31.5	44.8	9.57935967302452	42	62.9
7	7_4	7_4_2	73.1	27	43	8.58969872427067	38.95	54.9
7	7_4	7_4_3	71.7	27.9	40.4	9.63171630970628	41.5	59.25
7	7_4	7_4_4	74.3	28.8	45.2	8.57561428792625	41.45	56.95
7	7_4	7_4_1	76	29.3	49.9	7.72597827233414	44.95	58
7	7_4	7_4_2	78.5	24.3	51.6	5.99911124277885	37	53.35
7	7_4	7_4_3	78.2	24	51.8	5.92481410895733	47.75	59.95
7	7_4	7_4_4	79.7	25.4	53.5	5.95691788130724	42.45	56.75
7	7_5	7_5_1	78.8	24.5	42.9	7.24740572456308	42.35	65.55
7	7_5	7_5_2	71.2	29.8	41.2	10.1587215010363	39.2	55.3
7	7_5	7_5_3	78.3	26.1	52	6.41025641025641	38.85	54.95
7	7_5	7_5_4	74	31	45.6	9.18681839734471	42.65	61.55
7	7_5	7_5_1	72.8	30.6	43.5	9.66275104206139	46.2	64.85
7	7_5	7_5_2	72.8	27.7	42.8	8.89005853959125	43.4	57.25
7	7_5	7_5_3	74.3	27	46.8	7.76477896262553	40	54.3
7	7_5	7_5_4	75	29.7	47.1	8.40764331210191	41.4	59.95
7	7_6	7_6_1	75.5	24	46.4	6.85087919616351	38.95	67.15
7	7_6	7_6_2	74.1	27.8	45.4	8.2636275541446	36.05	63.65
7	7_6	7_6_3	74.4	27.9	45.4	8.25991189427313	39.6	60.75
7	7_6	7_6_4	72.8	28.8	42.1	9.39677899297852	34.35	55.95
7	7_6	7_6_1	71.1	33.5	40.7	11.5765938550749	41.9	66
7	7_6	7_6_2	76.3	24.9	48.1	6.78468568376825	41.6	64.25
7	7_6	7_6_3	77.9	22.2	49.6	5.74557952710257	40	63
7	7_6	7_6_4	70.7	24.9	40	8.80480905233381	39.45	60.35
8	8_1	8_1_1	70.8	26	39.5	9.29700350425517	43.35	62.4
8	8_1	8_1_2	74.9	23	45.7	6.71938952885393	40.7	56
8	8_1	8_1_3	71.2	29.2	40.7	10.0764707506281	42.55	58.45
8	8_1	8_1_4	77.5	22.5	50.6	5.73760040800714	39.8	57.85
8	8_1	8_1_1	74.2	26.7	45.5	7.90853351500252	45.65	63.45
8	8_1	8_1_2	73.5	26.3	43.8	8.16947783679682	38.3	56.95
8	8_1	8_1_3	73.9	24.9	44.5	7.57172614070031	42.8	58.25
8	8_1	8_1_4	77.2	21.9	50	5.67357512953368	41.9	57.65
8	8_2	8_2_1	73.4	30.6	43.9	9.49644038656098	41.95	61
8	8_2	8_2_2	76.5	25.7	49	6.85607576363879	40.65	59
8	8_2	8_2_3	73.9	30.7	45.2	9.19084627636006	41.55	62.9
8	8_2	8_2_4	71.8	31.5	41.8	10.4956617931255	39.55	56.85
8	8_2	8_2_1	73.7	28.8	44.9	8.7031938908414	43.85	61.25
8	8_2	8_2_2	77.9	26.9	51.2	6.74442394094994	37.95	56.65
8	8_2	8_2_3	76.2	28.3	48.5	7.65754796114403	42.05	62.95
8	8_2	8_2_4	75.5	28.2	46.9	7.96396447281097	38.25	55.25
8	8_3	8_3_1	74.7	29.4	45.6	8.63101528922708	43.3	55.45
8	8_3	8_3_2	76.6	26.3	48.1	7.13808807803586	40.15	59.5
8	8_3	8_3_3	73.6	33.9	45.1	10.2128121083582	43.95	56.6
8	8_3	8_3_4	73.6	30.1	42.4	9.64545734208368	40.2	59
8	8_3	8_3_1	74.3	25.7	45.4	7.61883304379792	42	58.45
8	8_3	8_3_2	73.8	25.1	42.6	7.98376528366223	43.55	56.35
8	8_3	8_3_3	73.3	34	44.5	10.4235326578475	41.8	59.6
8	8_3	8_3_4	71.9	20.1	40.7	6.8686716809109	41.65	57.65
8	8_4	8_4_1	72.2	28.8	42	9.49742777997626	51.1	65.85
8	8_4	8_4_2	72.2	33.2	43.2	10.6443008105058	41.75	60.85
8	8_4	8_4_3	75.8	26.8	48.8	7.24512305895584	39.15	57.8
8	8_4	8_4_4	74	31.3	45.7	9.25542610444142	42.75	65.8
8	8_4	8_4_1	72.7	27.4	42.8	8.80587229556878	46.1	67.35
8	8_4	8_4_2	71.6	26.5	42	8.8121840915137	43.8	60
8	8_4	8_4_3	71.3	26.5	40.7	9.13191656529665	40.05	57.2
8	8_4	8_4_4	72.2	31.4	42.7	10.1850830700565	45.45	68.1
8	8_5	8_5_1	71.3	30.3	41.3	10.2897079149248	45	57.35
8	8_5	8_5_2	72.6	32.2	43.6	10.172618596305	37.35	55.8
8	8_5	8_5_3	73.4	31.3	45.8	9.3107099936937	44.4	63.85
8	8_5	8_5_4	75	27.4	47.3	7.72374911909796	39.95	54.95
8	8_5	8_5_1	71.7	22.8	41	7.75589345851617	40.75	58.4
8	8_5	8_5_2	74.6	26.6	45.2	7.88868063299248	40.95	58.15
8	8_5	8_5_3	72.6	29.9	43.2	9.53346597285991	45.5	62
8	8_5	8_5_4	70	32.2	38.4	11.9791666666667	40.05	54.65
8	8_6	8_6_1	70.3	23.9	39	8.71721924353503	39.6	58.85
8	8_6	8_6_2	72.5	27.7	42.4	9.01106050748211	39.95	57.7
8	8_6	8_6_3	74.8	27.4	45.4	8.06850573629532	45	58.2
8	8_6	8_6_4	71.8	32.8	42.7	10.69846633571	43.25	57.7
8	8_6	8_6_1	72.6	28.6	43.9	8.97356250431421	43.8	60.96
8	8_6	8_6_2	74.1	27	45.9	7.93839803127729	41.8	55.95
8	8_6	8_6_3	74.2	32.4	45.9	9.51323925796734	41.6	57.55
8	8_6	8_6_4	76.8	26.2	50	6.82291666666667	42.45	58.7
NA	NA	NA	NA	NA	NA	NA	NA	NA
NA	NA	NA	NA	42.6	54.8	16.769012753897	NA	NA
