# Supplementary material for: Agronomic treatments to avoid presence of seeds in Nadorcott mandarin II. Effect on seed number per fruit and yield
Source: PLoS One. 2022 Dec 9;17(12):e0278934. doi: 10.1371/journal.pone.0278934 (PMC9733848; doi:10.1371/journal.pone.0278934)
Supplement: S1 File — Zip file with the data and R scripts for the statistical analysis. (ZIP) [file pone.0278934.s002.zip › CIT_2022-Rscripts_article-seeds-Nadorcott/data/csv/quality.juice_UTF-8.csv]

treatment	tree	fruits.n	vitc	weight.t	weight.m	peel.weight	peel.per	juice.weight	juice.per	pulp.per	juice.vol	ph	solu.solids	acidity	ripeness	density
1	1_1	4	31.93	365	91.25	104.2	28.5479452054795	153.3	42	29.4520547945205	150	3.04	12.6	1.042944	12.0811855670103	1.022
1	1_2	4	28.19	404.5	101.125	102	25.2163164400494	181.9	44.9690976514215	29.8145859085291	178	2.82	12.1	1.247808	9.69700466738472	1.02191011235955
1	1_3	4	27.32	436.4	109.1	127.6	29.2392300641613	212.3	48.6480293308891	22.1127406049496	206	2.87	12.8	1.05536	12.1285627653123	1.03058252427184
1	1_4	4	30.66	308.1	77.025	86.6	28.1077572216813	144.5	46.9003570269393	24.9918857513794	140	2.78	13.4	1.42784	9.38480502017033	1.03214285714286
1	1_5	4	30.56	402.3	100.575	119.4	29.6793437733035	175	43.4998757146408	26.8207805120557	172	2.79	12.8	1.328512	9.634839579921	1.01744186046512
1	1_6	4	27.1	361.6	90.4	93.1	25.7466814159292	179.8	49.7234513274336	24.5298672566372	176	2.78	11.1	1.247808	8.89559932297276	1.02159090909091
2	2_1	4	31.8	329.4	82.35	70.3	21.3418336369156	189.2	57.437765634487	21.2204007285974	184	2.75	14.2	1.204352	11.7905728557764	1.02826086956522
2	2_2	4	33.57	378.1	94.525	103.2	27.2943665696906	170.2	45.014546416292	27.6910870140175	166	2.78	13.4	1.21056	11.0692572032778	1.02530120481928
2	2_3	4	33.67	328.8	82.2	99.2	30.1703163017032	149.4	45.4379562043796	24.3917274939173	146	2.77	13	1.33472	9.73987053464397	1.02328767123288
2	2_5	4	35.49	349.9	87.475	100.9	28.8368105172907	155.5	44.4412689339811	26.7219205487282	152	2.8	12.6	1.33472	9.44018221050108	1.02302631578947
2	2_6	4	29.06	339.8	84.95	98.4	28.9582107121836	143	42.0835785756327	28.9582107121836	140	2.86	13	1.260224	10.3156264283175	1.02142857142857
3	3_1	4	35.13	361.3	90.325	94.7	26.2109050650429	192.2	53.1967893717133	20.5923055632438	186	2.77	14.4	1.440256	9.99822253821543	1.03333333333333
3	3_2	4	31.57	378.7	94.675	94	24.8217586480063	200.9	53.0499075785582	22.1283337734354	196	2.82	13.2	1.17952	11.1909929462832	1.025
3	3_3	4	27.96	385.5	96.375	99.2	25.7328145265888	183.7	47.6523994811933	26.6147859922179	180	2.81	12.6	1.216768	10.3553019145803	1.02055555555556
3	3_4	4	32.94	375.8	93.95	105.8	28.1532730175625	155.1	41.271953166578	30.5747738158595	152	2.91	12.6	1.030528	12.2267420196249	1.02039473684211
3	3_5	3	32.66	275.9	91.9666666666667	76.7	27.7999275099674	128.7	46.6473359913012	25.5527364987314	128	2.88	12	1.167104	10.2818600570301	1.00546875
3	3_6	4	32.16	365.1	91.275	92.6	25.362914270063	183.2	50.1780334155026	24.4590523144344	178	2.85	13	1.185728	10.9637286122956	1.02921348314607
4	4_1	3	31.98	267.2	89.0666666666667	80.2	30.0149700598802	110.3	41.2799401197605	28.7050898203593	108	2.79	12.4	1.254016	9.88823109115035	1.0212962962963
4	4_2	4	33.21	360.4	90.1	100.5	27.8856825749168	164.2	45.5604883462819	26.5538290788013	160	2.77	12.4	1.278848	9.69622660394355	1.02625
4	4_3	4	31.98	370	92.5	99.4	26.8648648648649	173.6	46.9189189189189	26.2162162162162	170	2.78	12	1.098816	10.9208457102918	1.02117647058824
4	4_4	3	30.11	300.6	100.2	85.1	28.3100465735196	143	47.5715236194278	24.1184298070526	142	2.85	11.6	1.05536	10.9915100060643	1.00704225352113
4	4_5	4	32.84	354.4	88.6	101.7	28.696388261851	NA	NA	NA	NA	2.86	12.6	1.185728	10.6263831165326	NA
4	4_6	4	28.01	391.6	97.9	126.1	32.2012257405516	161.5	41.241062308478	26.5577119509704	156	2.84	11.4	1.222976	9.32152388926684	1.03525641025641
5	5_1	4	28.28	370.5	92.625	90.7	24.4804318488529	184.8	49.8785425101215	25.6410256410256	180	2.92	12.2	1.02432	11.9103405185879	1.02666666666667
5	5_2	4	32.53	333.9	83.475	95.6	28.6313267445343	159	47.6190476190476	23.7496256364181	154	2.86	12.2	1.17952	10.3431904503527	1.03246753246753
5	5_3	4	31.25	386.7	96.675	93	24.0496508921645	207.4	53.6333074734937	22.3170416343419	202	2.87	11.8	1.061568	11.1156327244227	1.02673267326733
5	5_4	4	35.81	362.8	90.7	103.2	28.4454244762955	163.8	45.148842337376	26.4057331863286	158	2.82	12.8	1.27264	10.0578325370883	1.03670886075949
5	5_5	4	31.93	363.6	90.9	93.2	25.6325632563256	183.6	50.4950495049505	23.8723872387239	178	2.83	11.4	1.05536	10.8020012128563	1.0314606741573
5	5_6	4	36.22	370.2	92.55	110.1	29.740680713128	160.3	43.3009184224743	26.9584008643976	156	2.81	11.8	1.266432	9.31751566606024	1.0275641025641
6	6_1	4	30.11	346.3	86.575	98.2	28.3569159688132	135.6	39.1568004620271	32.4862835691597	132	2.87	11.4	1.067776	10.6763965475905	1.02727272727273
6	6_2	4	31.48	348.5	87.125	81.6	23.4146341463415	178.7	51.2769010043042	25.3084648493544	174	2.8	11.4	1.21056	9.41712926249009	1.02701149425287
6	6_3	4	30.43	387	96.75	105.2	27.1834625322997	168.1	43.4366925064599	29.3798449612403	164	2.88	11.4	0.943616	12.0811855670103	1.025
6	6_4	4	28.6	370.7	92.675	96.1	25.9239277043431	173.8	46.8842729970326	27.1917992986242	170	2.87	11	1.142272	9.62993052442851	1.02235294117647
6	6_5	4	34.94	374	93.5	121.4	32.4598930481283	142.7	38.1550802139037	29.3850267379679	140	2.76	12.8	1.347136	9.50163903273315	1.01928571428571
6	6_6	4	31.7	370	92.5	115.5	31.2162162162162	166.2	44.9189189189189	23.8648648648649	162	2.81	11.8	1.222976	9.64859490292532	1.02592592592593
7	7_1	4	30.75	362	90.5	94.2	26.0220994475138	187.2	51.7127071823204	22.2651933701657	180	2.85	13.6	1.235392	11.0086515049474	1.04
7	7_2	4	31.11	335.5	83.875	87.4	26.0506706408346	161.6	48.166915052161	25.7824143070045	158	2.86	13	1.14848	11.3193089997214	1.02278481012658
7	7_3	4	29.15	310.4	77.6	76.4	24.6134020618557	165.2	53.2216494845361	22.1649484536082	160	2.83	11.6	1.204352	9.63173557232437	1.0325
7	7_4	4	33.89	349.4	87.35	93.1	26.6456783056669	160.1	45.8214081282198	27.5329135661133	154	2.73	13.2	1.390592	9.49236008836524	1.03961038961039
7	7_5	4	33.39	358.5	89.625	108.6	30.2928870292887	169.1	47.1687587168759	22.5383542538354	164	2.78	12.2	1.2416	9.82603092783505	1.03109756097561
7	7_6	4	30.38	378.9	94.725	104.7	27.6326207442597	187.4	49.4589601477963	22.908419107944	182	2.89	11.4	1.216768	9.36908268462024	1.02967032967033
8	8_1	4	29.79	376.9	94.225	90.2	23.9320774741311	195.3	51.8174582117272	24.2504643141417	190	2.85	12.2	1.111232	10.978805505961	1.02789473684211
8	8_2	3	30.38	297.9	99.3	70.7	23.7327962403491	162.5	54.5485062101376	21.7186975495133	158	2.74	12.8	1.2416	10.3092783505155	1.02848101265823
8	8_3	4	29.29	346.4	86.6	100.7	29.0704387990762	170.1	49.1050808314088	21.824480369515	166	2.79	11.4	1.111232	10.2588838334389	1.02469879518072
8	8_4	4	31.75	414.3	103.575	120.8	29.1576152546464	200.4	48.3707458363505	22.4716389090031	194	2.86	11.6	1.0864	10.6774668630339	1.03298969072165
8	8_5	4	33.62	342.1	85.525	97.5	28.5004384682841	162.5	47.5007307804735	23.9988307512423	158	2.78	11.4	1.340928	8.50157502863689	1.02848101265823
8	8_6	4	27.35	338.3	84.575	103.5	30.5941472066213	145.6	43.0387230268992	26.3671297664795	142	2.8	11.4	1.142272	9.98010981622591	1.02535211267606
