# Supplementary material for: Agronomic treatments to avoid presence of seeds in Nadorcott mandarin II. Effect on seed number per fruit and yield
Source: PLoS One. 2022 Dec 9;17(12):e0278934. doi: 10.1371/journal.pone.0278934 (PMC9733848; doi:10.1371/journal.pone.0278934)
Supplement: S1 File — Zip file with the data and R scripts for the statistical analysis. (ZIP) [file pone.0278934.s002.zip › CIT_2022-Rscripts_article-seeds-Nadorcott/data/csv/quality.legend_UTF-8.csv]

variable	description
treatment	The treatment done to each tree: 1 'Sulfur', 2 'A_Nitrat', 3 'K_Nitrat', 4 'Sacchar', 5 'M_Cellul', 6 'Callose', 7 'C-', 8 'C+'
tree	Id code for each tree.
fruit	Id code for each fruit.
L	Color brightness: 0 = black, 100 = white. Two measures per fruit.
a	Color red-green chromaticity coordinate: positive values mean red, negative values mean green. Two measures per fruit.
b	Color yellow-blue chromaticity coordinate: positive values mean yellow, negative values mean blue. Two measures per fruit.
CI	Color index: 1000 * a / (L * b). Two measures per fruit.
height	Height of the fruit in mm. Two measures per fruit.
diameter	Diameter of the fruit in mm. Two measures per fruit.
weight	Weight of the fruit in g.
fruits.n	Number of fruits used for the juice analysis.
vitC	Vitamine C in the juice of several fruits from the same tree. mg/100mL.
weight.t	Total weight in grams (g) of the fruits (usually 4) used for the fruit juice analysis.
weight.m	Mean weight (g): weight.t / fruits.n
peel.weight	Weight of the peels in g.
peel.per	Percentage of peel weight.
juice.weight	Weight of the juice in g.
juice.per	Percentage of juice weight.
pulp.per	Percentage of pulp weight.
juice.vol	Volume of juice in mL.
pH	pH of the juice.
solu.solids	Solubre solids in Brix degrees of the juice.
acidity	Percentage of citric acid in juice.
ripeness	Level of ripeness index: solu.solid / acidity.
density	Density of juice: juice.weight / juice.vol .
seeds.1	Number of seeds of fruit 1.
seeds.2	Number of seeds of fruit 2.
seeds.3	Number of seeds of fruit 3.
seeds.4	Number of seeds of fruit 4.
