# Supplementary material for: Agronomic treatments to avoid presence of seeds in Nadorcott mandarin II. Effect on seed number per fruit and yield
Source: PLoS One. 2022 Dec 9;17(12):e0278934. doi: 10.1371/journal.pone.0278934 (PMC9733848; doi:10.1371/journal.pone.0278934)
Supplement: S1 File — Zip file with the data and R scripts for the statistical analysis. (ZIP) [file pone.0278934.s002.zip › CIT_2022-Rscripts_article-seeds-Nadorcott/data/csv/quality.seeds_UTF-8.csv]

treatment	tree	fruits.n	seeds.1	seeds.2	seeds.3	seeds.4
1	1_1	4	0	0	0	0
1	1_2	4	0	0	0	0
1	1_3	4	0	0	0	0
1	1_4	4	1	1	1	0
1	1_5	4	0	0	0	0
1	1_6	4	0	0	0	0
2	2_1	4	0	0	0	0
2	2_2	4	1	2	0	0
2	2_3	4	0	0	0	0
2	2_5	4	0	1	2	1
2	2_6	4	0	3	1	0
3	3_1	4	2	2	1	2
3	3_2	4	1	1	2	1
3	3_3	4	0	0	0	0
3	3_4	4	0	4	1	2
3	3_5	3	2	1	2	NA
3	3_6	4	3	0	0	1
4	4_1	3	2	1	3	NA
4	4_2	4	3	2	2	4
4	4_3	4	1	1	2	1
4	4_4	3	3	3	2	NA
4	4_5	4	2	1	3	1
4	4_6	4	1	2	0	0
5	5_1	4	2	0	0	0
5	5_2	4	2	2	2	0
5	5_3	4	2	1	0	0
5	5_4	4	3	4	2	0
5	5_5	4	1	5	0	0
5	5_6	4	2	3	3	1
6	6_1	4	1	2	0	3
6	6_2	4	2	2	1	0
6	6_3	4	0	0	0	0
6	6_4	4	3	1	0	0
6	6_5	4	0	0	4	9
6	6_6	4	0	1	1	6
7	7_1	4	1	1	0	0
7	7_2	4	0	0	0	0
7	7_3	4	0	0	0	0
7	7_4	4	0	0	0	0
7	7_5	4	0	0	0	0
7	7_6	4	0	0	0	0
8	8_1	4	0	0	0	0
8	8_2	3	1	2	1	NA
8	8_3	4	3	1	1	0
8	8_4	4	3	2	0	1
8	8_5	4	1	1	0	0
8	8_6	4	3	2	1	0
