# Supplementary material for: Agronomic treatments to avoid presence of seeds in Nadorcott mandarin II. Effect on seed number per fruit and yield
Source: PLoS One. 2022 Dec 9;17(12):e0278934. doi: 10.1371/journal.pone.0278934 (PMC9733848; doi:10.1371/journal.pone.0278934)
Supplement: S1 File — Zip file with the data and R scripts for the statistical analysis. (ZIP) [file pone.0278934.s002.zip › CIT_2022-Rscripts_article-seeds-Nadorcott/data/csv/quality.weight_UTF-8.csv]

treatment	tree	fruit	weight
1	1_1	1_1_1	97.48
1	1_1	1_1_2	103.7
1	1_1	1_1_3	93.11
1	1_1	1_1_4	87.15
1	1_2	1_2_1	92.01
1	1_2	1_2_2	114.17
1	1_2	1_2_3	105.87
1	1_2	1_2_4	95.33
1	1_3	1_3_1	115.03
1	1_3	1_3_2	116.44
1	1_3	1_3_3	112.88
1	1_3	1_3_4	107.71
1	1_4	1_4_1	83.61
1	1_4	1_4_2	82.85
1	1_4	1_4_3	75.28
1	1_4	1_4_4	71.85
1	1_5	1_5_1	101.49
1	1_5	1_5_2	90.97
1	1_5	1_5_3	105.1
1	1_5	1_5_4	111.06
1	1_6	1_6_1	93.37
1	1_6	1_6_2	73.06
1	1_6	1_6_3	86.26
1	1_6	1_6_4	111.78
2	2_1	2_1_1	81.92
2	2_1	2_1_2	99.77
2	2_1	2_1_3	76.74
2	2_1	2_1_4	84.27
2	2_2	2_2_1	92.68
2	2_2	2_2_2	106.35
2	2_2	2_2_3	84.2
2	2_2	2_2_4	105.52
2	2_3	2_3_1	88.35
2	2_3	2_3_2	74.549
2	2_3	2_3_3	85.18
2	2_3	2_3_4	86.03
2	2_5	2_5_1	80.57
2	2_5	2_5_2	104.05
2	2_5	2_5_3	104.52
2	2_5	2_5_4	78.62
2	2_6	2_6_1	82.32
2	2_6	2_6_2	98.26
2	2_6	2_6_3	82.3
2	2_6	2_6_4	87.48
3	3_1	3_1_1	86.12
3	3_1	3_1_2	89.18
3	3_1	3_1_3	107.97
3	3_1	3_1_4	97.77
3	3_2	3_2_1	105.44
3	3_2	3_2_2	94.25
3	3_2	3_2_3	94.57
3	3_2	3_2_4	92.52
3	3_3	3_3_1	105.48
3	3_3	3_3_2	90.17
3	3_3	3_3_3	87
3	3_3	3_3_4	109.2
3	3_4	3_4_1	109.38
3	3_4	3_4_2	92.41
3	3_4	3_4_3	80.55
3	3_4	3_4_4	106.8
3	3_5	3_5_1	103.31
3	3_5	3_5_2	92.64
3	3_5	3_5_3	87.24
3	3_5	3_5_4	92.97
3	3_6	3_6_1	90.77
3	3_6	3_6_2	95.06
3	3_6	3_6_3	93.55
3	3_6	3_6_4	87.73
4	4_1	4_1_1	87.02
4	4_1	4_1_2	95.59
4	4_1	4_1_3	93.41
4	4_1	4_1_4	79.83
4	4_2	4_2_1	101.06
4	4_2	4_2_2	104.87
4	4_2	4_2_3	73.2
4	4_2	4_2_4	82.49
4	4_3	4_3_1	96.26
4	4_3	4_3_2	81.83
4	4_3	4_3_3	91.83
4	4_3	4_3_4	100.06
4	4_4	4_4_1	107.72
4	4_4	4_4_2	105.04
4	4_4	4_4_3	100.92
4	4_4	4_4_4	96.09
4	4_5	4_5_1	80.91
4	4_5	4_5_2	91.72
4	4_5	4_5_3	71.71
4	4_5	4_5_4	95.36
4	4_6	4_6_1	118.34
4	4_6	4_6_2	74.65
4	4_6	4_6_3	74.25
4	4_6	4_6_4	128.42
5	5_1	5_1_1	100.04
5	5_1	5_1_2	79.98
5	5_1	5_1_3	94.04
5	5_1	5_1_4	99.64
5	5_2	5_2_1	84.56
5	5_2	5_2_2	100.02
5	5_2	5_2_3	72.5
5	5_2	5_2_4	85.06
5	5_3	5_3_1	108.06
5	5_3	5_3_2	89.57
5	5_3	5_3_3	105.68
5	5_3	5_3_4	86.07
5	5_4	5_4_1	100.78
5	5_4	5_4_2	89.04
5	5_4	5_4_3	89.91
5	5_4	5_4_4	88.91
5	5_5	5_5_1	73.24
5	5_5	5_5_2	83.28
5	5_5	5_5_3	113.56
5	5_5	5_5_4	94.7
5	5_6	5_6_1	89.93
5	5_6	5_6_2	93.19
5	5_6	5_6_3	93.58
5	5_6	5_6_4	95.73
6	6_1	6_1_1	93.16
6	6_1	6_1_2	79.99
6	6_1	6_1_3	80.83
6	6_1	6_1_4	93.38
6	6_2	6_2_1	98.45
6	6_2	6_2_2	93.3
6	6_2	6_2_3	77.46
6	6_2	6_2_4	80.27
6	6_3	6_3_1	97.8
6	6_3	6_3_2	90.27
6	6_3	6_3_3	97.06
6	6_3	6_3_4	103.02
6	6_4	6_4_1	99.82
6	6_4	6_4_2	96.66
6	6_4	6_4_3	84.39
6	6_4	6_4_4	91.43
6	6_5	6_5_1	90.16
6	6_5	6_5_2	100.28
6	6_5	6_5_3	88.25
6	6_5	6_5_4	96.56
6	6_6	6_6_1	92.62
6	6_6	6_6_2	104.84
6	6_6	6_6_3	81.62
6	6_6	6_6_4	96.01
7	7_1	7_1_1	90.6
7	7_1	7_1_2	100.4
7	7_1	7_1_3	81.32
7	7_1	7_1_4	93.07
7	7_2	7_2_1	88.37
7	7_2	7_2_2	76.22
7	7_2	7_2_3	92.29
7	7_2	7_2_4	82.56
7	7_3	7_3_1	85.34
7	7_3	7_3_2	61.71
7	7_3	7_3_3	75.78
7	7_3	7_3_4	91.22
7	7_4	7_4_1	90.03
7	7_4	7_4_2	78.47
7	7_4	7_4_3	93.08
7	7_4	7_4_4	88.69
7	7_5	7_5_1	109.31
7	7_5	7_5_2	83.07
7	7_5	7_5_3	69.85
7	7_5	7_5_4	94.42
7	7_6	7_6_1	102.25
7	7_6	7_6_2	105.07
7	7_6	7_6_3	99.04
7	7_6	7_6_4	81.49
8	8_1	8_1_1	110.58
8	8_1	8_1_2	83.22
8	8_1	8_1_3	93.36
8	8_1	8_1_4	90.63
8	8_2	8_2_1	82.03
8	8_2	8_2_2	113.02
8	8_2	8_2_3	82.81
8	8_2	8_2_4	103.63
8	8_3	8_3_1	91.38
8	8_3	8_3_2	82.25
8	8_3	8_3_3	88.77
8	8_3	8_3_4	86.98
8	8_4	8_4_1	114.18
8	8_4	8_4_2	100.3
8	8_4	8_4_3	87.2
8	8_4	8_4_4	117.29
8	8_5	8_5_1	84.08
8	8_5	8_5_2	82.77
8	8_5	8_5_3	102.16
8	8_5	8_5_4	77.83
8	8_6	8_6_1	89.56
8	8_6	8_6_2	84.74
8	8_6	8_6_3	82.73
8	8_6	8_6_4	88.12
