# Supplementary material for: Agronomic treatments to avoid presence of seeds in Nadorcott mandarin II. Effect on seed number per fruit and yield
Source: PLoS One. 2022 Dec 9;17(12):e0278934. doi: 10.1371/journal.pone.0278934 (PMC9733848; doi:10.1371/journal.pone.0278934)
Supplement: S1 File — Zip file with the data and R scripts for the statistical analysis. (ZIP) [file pone.0278934.s002.zip › CIT_2022-Rscripts_article-seeds-Nadorcott/data/csv/seeds.legend_UTF-8.csv]

variable	description
treatment	The treatment done to each tree: 1 'Sulfur', 2 'A_Nitrat', 3 'K_Nitrat', 4 'Sacchar', 5 'M_Cellul', 6 'Callose', 7 'C-', 8 'C+'
tree	Id code for each tree.
diameter	Diameter of the fruits in mm, at September.
seeds	Number of seeds in each fruit.
