# Supplementary material for: Agronomic treatments to avoid presence of seeds in Nadorcott mandarin II. Effect on seed number per fruit and yield
Source: PLoS One. 2022 Dec 9;17(12):e0278934. doi: 10.1371/journal.pone.0278934 (PMC9733848; doi:10.1371/journal.pone.0278934)
Supplement: S1 File — Zip file with the data and R scripts for the statistical analysis. (ZIP) [file pone.0278934.s002.zip › CIT_2022-Rscripts_article-seeds-Nadorcott/data/csv/seeds.seeds_UTF-8.csv]

treatment	tree	diameter	seeds
1	1_1	45	0
1	1_1	46	0
1	1_1	48	0
1	1_1	48	0
1	1_1	50	0
1	1_1	50	0
1	1_1	50	0
1	1_1	51	0
1	1_1	62	4
1	1_1	50	0
1	1_1	55	1
1	1_1	56	0
1	1_1	50	0
1	1_1	49	0
1	1_1	54	1
1	1_1	52	0
1	1_1	50	1
1	1_1	46	0
1	1_1	44	2
1	1_1	42	0
1	1_2	41	0
1	1_2	39	0
1	1_2	46	0
1	1_2	47	0
1	1_2	48	1
1	1_2	48	0
1	1_2	45	0
1	1_2	40	0
1	1_2	45	0
1	1_2	52	1
1	1_2	41	0
1	1_2	45	0
1	1_2	49	0
1	1_2	47	0
1	1_2	50	0
1	1_2	41	0
1	1_2	40	0
1	1_2	50	0
1	1_2	52	3
1	1_2	47	0
1	1_3	46	0
1	1_3	47	0
1	1_3	45	0
1	1_3	48	0
1	1_3	50	0
1	1_3	48	1
1	1_3	46	0
1	1_3	49	0
1	1_3	48	0
1	1_3	53	2
1	1_3	44	0
1	1_3	52	2
1	1_3	50	0
1	1_3	48	0
1	1_3	49	0
1	1_3	50	0
1	1_3	52	2
1	1_3	47	0
1	1_3	47	0
1	1_3	46	0
1	1_4	43	0
1	1_4	45	0
1	1_4	42	0
1	1_4	42	0
1	1_4	48	0
1	1_4	48	0
1	1_4	50	2
1	1_4	47	0
1	1_4	45	0
1	1_4	44	0
1	1_4	46	0
1	1_4	43	1
1	1_4	48	0
1	1_4	44	0
1	1_4	45	0
1	1_4	40	2
1	1_4	45	0
1	1_4	40	0
1	1_4	46	2
1	1_4	44	0
1	1_5	45	0
1	1_5	44	0
1	1_5	47	0
1	1_5	47	0
1	1_5	45	0
1	1_5	48	0
1	1_5	45	1
1	1_5	39	0
1	1_5	40	0
1	1_5	40	0
1	1_5	45	0
1	1_5	42	0
1	1_5	51	1
1	1_5	46	0
1	1_5	44	0
1	1_5	41	0
1	1_5	46	0
1	1_5	44	0
1	1_5	52	0
1	1_5	49	0
1	1_6	48	0
1	1_6	51	4
1	1_6	50	0
1	1_6	55	6
1	1_6	58	3
1	1_6	47	0
1	1_6	53	1
1	1_6	46	0
1	1_6	56	1
1	1_6	47	0
1	1_6	43	0
1	1_6	44	0
1	1_6	40	1
1	1_6	53	0
1	1_6	53	0
1	1_6	52	0
1	1_6	41	0
1	1_6	53	0
1	1_6	45	0
1	1_6	52	3
2	2_1	46	4
2	2_1	50	3
2	2_1	42	1
2	2_1	43	2
2	2_1	42	0
2	2_1	48	0
2	2_1	46	4
2	2_1	56	3
2	2_1	50	0
2	2_1	51	6
2	2_1	46	1
2	2_1	47	8
2	2_1	46	4
2	2_1	49	5
2	2_1	49	1
2	2_1	47	5
2	2_1	40	0
2	2_1	50	0
2	2_1	45	4
2	2_1	41	0
2	2_2	53	3
2	2_2	53	0
2	2_2	49	2
2	2_2	50	2
2	2_2	52	0
2	2_2	51	7
2	2_2	50	1
2	2_2	60	10
2	2_2	50	1
2	2_2	52	6
2	2_2	49	0
2	2_2	50	2
2	2_2	50	3
2	2_2	45	1
2	2_2	47	3
2	2_2	53	8
2	2_2	49	3
2	2_2	46	0
2	2_2	45	3
2	2_2	48	0
2	2_3	40	4
2	2_3	42	1
2	2_3	40	1
2	2_3	46	3
2	2_3	38	6
2	2_3	NA	NA
2	2_3	NA	NA
2	2_3	NA	NA
2	2_3	NA	NA
2	2_3	NA	NA
2	2_3	NA	NA
2	2_3	NA	NA
2	2_3	NA	NA
2	2_3	NA	NA
2	2_3	NA	NA
2	2_3	NA	NA
2	2_3	NA	NA
2	2_3	NA	NA
2	2_3	NA	NA
2	2_3	NA	NA
2	2_4	47	3
2	2_4	50	6
2	2_4	50	4
2	2_4	45	1
2	2_4	41	2
2	2_4	51	3
2	2_4	48	3
2	2_4	43	1
2	2_4	41	1
2	2_4	43	4
2	2_4	40	1
2	2_4	45	5
2	2_4	45	4
2	2_4	50	6
2	2_4	50	2
2	2_4	51	6
2	2_4	44	3
2	2_4	44	1
2	2_4	45	4
2	2_4	45	6
2	2_5	50	1
2	2_5	56	1
2	2_5	53	5
2	2_5	49	3
2	2_5	55	2
2	2_5	56	4
2	2_5	53	1
2	2_5	52	2
2	2_5	45	2
2	2_5	42	1
2	2_5	55	4
2	2_5	55	1
2	2_5	52	2
2	2_5	51	0
2	2_5	55	3
2	2_5	47	3
2	2_5	58	5
2	2_5	55	2
2	2_5	50	2
2	2_5	51	3
2	2_6	50	4
2	2_6	49	5
2	2_6	50	4
2	2_6	48	4
2	2_6	51	4
2	2_6	52	6
2	2_6	50	2
2	2_6	47	2
2	2_6	50	2
2	2_6	51	3
2	2_6	55	3
2	2_6	49	4
2	2_6	47	0
2	2_6	42	1
2	2_6	46	5
2	2_6	51	5
2	2_6	50	3
2	2_6	55	3
2	2_6	53	2
2	2_6	53	6
3	3_1	50	1
3	3_1	49	4
3	3_1	44	7
3	3_1	44	3
3	3_1	48	1
3	3_1	45	4
3	3_1	49	6
3	3_1	45	5
3	3_1	45	0
3	3_1	48	0
3	3_1	50	8
3	3_1	52	6
3	3_1	48	5
3	3_1	52	3
3	3_1	48	3
3	3_1	50	6
3	3_1	47	5
3	3_1	43	4
3	3_1	45	2
3	3_1	50	2
3	3_2	49	3
3	3_2	55	3
3	3_2	47	3
3	3_2	50	7
3	3_2	50	6
3	3_2	48	5
3	3_2	48	3
3	3_2	55	8
3	3_2	51	8
3	3_2	46	3
3	3_2	49	4
3	3_2	49	1
3	3_2	55	4
3	3_2	50	0
3	3_2	50	5
3	3_2	55	3
3	3_2	50	4
3	3_2	48	4
3	3_2	50	6
3	3_2	55	4
3	3_3	50	3
3	3_3	49	2
3	3_3	48	0
3	3_3	50	1
3	3_3	53	6
3	3_3	50	2
3	3_3	50	3
3	3_3	50	0
3	3_3	46	3
3	3_3	51	1
3	3_3	44	1
3	3_3	46	0
3	3_3	49	2
3	3_3	51	2
3	3_3	50	2
3	3_3	47	1
3	3_3	53	3
3	3_3	56	0
3	3_3	50	1
3	3_3	51	2
3	3_4	42	2
3	3_4	39	2
3	3_4	45	2
3	3_4	46	0
3	3_4	42	1
3	3_4	38	0
3	3_4	42	2
3	3_4	40	2
3	3_4	45	1
3	3_4	38	2
3	3_4	40	1
3	3_4	39	2
3	3_4	37	1
3	3_4	40	1
3	3_4	45	5
3	3_4	41	6
3	3_4	42	5
3	3_4	43	0
3	3_4	44	1
3	3_4	45	5
3	3_5	52	1
3	3_5	54	6
3	3_5	56	8
3	3_5	50	3
3	3_5	44	4
3	3_5	53	7
3	3_5	50	6
3	3_5	51	2
3	3_5	48	4
3	3_5	47	4
3	3_5	54	6
3	3_5	45	0
3	3_5	46	3
3	3_5	53	1
3	3_5	44	0
3	3_5	53	7
3	3_5	48	3
3	3_5	48	8
3	3_5	54	5
3	3_5	49	2
3	3_6	49	1
3	3_6	52	3
3	3_6	53	2
3	3_6	54	8
3	3_6	53	7
3	3_6	51	6
3	3_6	49	3
3	3_6	51	3
3	3_6	47	5
3	3_6	49	6
3	3_6	45	3
3	3_6	46	0
3	3_6	42	4
3	3_6	45	6
3	3_6	45	5
3	3_6	49	7
3	3_6	47	5
3	3_6	48	4
3	3_6	53	4
3	3_6	44	3
4	4_1	46	2
4	4_1	53	4
4	4_1	50	3
4	4_1	44	0
4	4_1	47	5
4	4_1	45	0
4	4_1	51	1
4	4_1	39	5
4	4_1	45	4
4	4_1	43	2
4	4_1	40	3
4	4_1	41	2
4	4_1	40	3
4	4_1	40	4
4	4_1	43	3
4	4_1	45	3
4	4_1	51	4
4	4_1	46	0
4	4_1	49	2
4	4_1	47	2
4	4_2	51	0
4	4_2	57	5
4	4_2	49	0
4	4_2	50	6
4	4_2	50	4
4	4_2	56	0
4	4_2	54	3
4	4_2	51	2
4	4_2	50	7
4	4_2	53	5
4	4_2	56	9
4	4_2	48	4
4	4_2	50	1
4	4_2	49	4
4	4_2	55	3
4	4_2	50	8
4	4_2	48	3
4	4_2	51	3
4	4_2	49	6
4	4_2	50	5
4	4_3	49	2
4	4_3	52	5
4	4_3	45	2
4	4_3	48	5
4	4_3	48	1
4	4_3	45	1
4	4_3	46	1
4	4_3	45	2
4	4_3	52	2
4	4_3	47	3
4	4_3	45	3
4	4_3	49	3
4	4_3	50	5
4	4_3	47	5
4	4_3	51	1
4	4_3	55	7
4	4_3	48	2
4	4_3	52	3
4	4_3	50	6
4	4_3	50	5
4	4_4	48	0
4	4_4	50	3
4	4_4	41	2
4	4_4	51	7
4	4_4	50	6
4	4_4	50	3
4	4_4	46	5
4	4_4	53	1
4	4_4	54	3
4	4_4	45	0
4	4_4	46	0
4	4_4	55	6
4	4_4	53	5
4	4_4	49	8
4	4_4	55	8
4	4_4	52	2
4	4_4	56	5
4	4_4	47	4
4	4_4	49	2
4	4_4	57	9
4	4_5	49	3
4	4_5	50	3
4	4_5	52	4
4	4_5	51	2
4	4_5	49	1
4	4_5	49	1
4	4_5	54	3
4	4_5	54	6
4	4_5	51	6
4	4_5	57	9
4	4_5	52	7
4	4_5	48	4
4	4_5	52	6
4	4_5	53	2
4	4_5	52	4
4	4_5	53	8
4	4_5	50	4
4	4_5	51	3
4	4_5	50	6
4	4_5	50	1
4	4_6	46	1
4	4_6	55	2
4	4_6	51	3
4	4_6	53	1
4	4_6	61	8
4	4_6	47	1
4	4_6	58	5
4	4_6	47	0
4	4_6	50	0
4	4_6	54	6
4	4_6	53	2
4	4_6	49	3
4	4_6	50	3
4	4_6	56	5
4	4_6	56	2
4	4_6	51	4
4	4_6	49	3
4	4_6	51	1
4	4_6	46	3
4	4_6	57	2
5	5_1	53	7
5	5_1	53	4
5	5_1	50	5
5	5_1	48	4
5	5_1	52	3
5	5_1	48	4
5	5_1	48	6
5	5_1	50	8
5	5_1	47	1
5	5_1	50	5
5	5_1	45	4
5	5_1	45	0
5	5_1	49	8
5	5_1	48	5
5	5_1	47	3
5	5_1	49	4
5	5_1	44	1
5	5_1	56	5
5	5_1	50	5
5	5_1	46	4
5	5_2	48	5
5	5_2	48	5
5	5_2	47	3
5	5_2	49	4
5	5_2	48	3
5	5_2	49	1
5	5_2	51	3
5	5_2	54	8
5	5_2	50	0
5	5_2	48	0
5	5_2	50	3
5	5_2	48	3
5	5_2	49	1
5	5_2	50	2
5	5_2	55	5
5	5_2	50	2
5	5_2	50	3
5	5_2	54	5
5	5_2	53	1
5	5_2	57	11
5	5_3	53	0
5	5_3	52	2
5	5_3	49	2
5	5_3	56	3
5	5_3	56	1
5	5_3	48	0
5	5_3	45	0
5	5_3	51	0
5	5_3	50	1
5	5_3	47	0
5	5_3	53	7
5	5_3	50	2
5	5_3	51	1
5	5_3	51	1
5	5_3	51	2
5	5_3	48	1
5	5_3	49	1
5	5_3	50	1
5	5_3	51	6
5	5_3	52	5
5	5_4	43	0
5	5_4	46	1
5	5_4	46	6
5	5_4	51	7
5	5_4	49	2
5	5_4	47	2
5	5_4	49	1
5	5_4	50	5
5	5_4	50	3
5	5_4	49	4
5	5_4	49	2
5	5_4	48	2
5	5_4	45	1
5	5_4	47	0
5	5_4	47	0
5	5_4	52	2
5	5_4	48	2
5	5_4	49	2
5	5_4	53	4
5	5_4	52	3
5	5_5	51	1
5	5_5	49	6
5	5_5	48	3
5	5_5	46	3
5	5_5	48	5
5	5_5	49	3
5	5_5	45	2
5	5_5	50	2
5	5_5	47	2
5	5_5	45	2
5	5_5	46	1
5	5_5	47	6
5	5_5	46	1
5	5_5	50	6
5	5_5	48	3
5	5_5	45	7
5	5_5	49	4
5	5_5	50	2
5	5_5	44	2
5	5_5	47	2
5	5_6	48	1
5	5_6	51	0
5	5_6	54	1
5	5_6	51	3
5	5_6	52	3
5	5_6	50	3
5	5_6	50	5
5	5_6	49	5
5	5_6	48	0
5	5_6	56	5
5	5_6	49	0
5	5_6	51	2
5	5_6	49	0
5	5_6	52	3
5	5_6	49	3
5	5_6	52	3
5	5_6	46	2
5	5_6	54	4
5	5_6	50	4
5	5_6	46	0
6	6_1	54	8
6	6_1	55	3
6	6_1	56	7
6	6_1	45	0
6	6_1	53	4
6	6_1	45	1
6	6_1	47	2
6	6_1	49	0
6	6_1	50	1
6	6_1	45	0
6	6_1	51	2
6	6_1	50	3
6	6_1	53	5
6	6_1	50	3
6	6_1	50	7
6	6_1	47	1
6	6_1	51	0
6	6_1	45	1
6	6_1	50	6
6	6_1	48	2
6	6_2	48	5
6	6_2	48	5
6	6_2	47	3
6	6_2	49	4
6	6_2	48	3
6	6_2	49	1
6	6_2	51	3
6	6_2	54	8
6	6_2	50	0
6	6_2	48	0
6	6_2	50	3
6	6_2	48	3
6	6_2	49	1
6	6_2	50	2
6	6_2	55	5
6	6_2	50	2
6	6_2	50	3
6	6_2	54	5
6	6_2	53	1
6	6_2	57	11
6	6_3	50	1
6	6_3	47	3
6	6_3	48	1
6	6_3	50	3
6	6_3	51	7
6	6_3	46	1
6	6_3	52	9
6	6_3	43	1
6	6_3	44	2
6	6_3	47	2
6	6_3	51	2
6	6_3	49	3
6	6_3	50	6
6	6_3	47	1
6	6_3	51	2
6	6_3	48	1
6	6_3	43	1
6	6_3	45	4
6	6_3	46	0
6	6_3	45	2
6	6_4	47	3
6	6_4	49	9
6	6_4	49	1
6	6_4	50	0
6	6_4	49	1
6	6_4	51	6
6	6_4	50	0
6	6_4	43	9
6	6_4	50	0
6	6_4	46	1
6	6_4	47	1
6	6_4	48	1
6	6_4	57	9
6	6_4	50	9
6	6_4	48	4
6	6_4	44	0
6	6_4	49	2
6	6_4	48	5
6	6_4	47	3
6	6_4	53	3
6	6_5	47	1
6	6_5	44	0
6	6_5	50	1
6	6_5	46	1
6	6_5	51	2
6	6_5	42	2
6	6_5	48	1
6	6_5	49	2
6	6_5	48	3
6	6_5	50	3
6	6_5	62	5
6	6_5	54	4
6	6_5	48	3
6	6_5	46	2
6	6_5	53	3
6	6_5	47	1
6	6_5	55	6
6	6_5	50	5
6	6_5	42	1
6	6_5	50	2
6	6_6	49	4
6	6_6	51	8
6	6_6	50	7
6	6_6	51	6
6	6_6	51	4
6	6_6	47	3
6	6_6	45	4
6	6_6	50	6
6	6_6	49	2
6	6_6	46	5
6	6_6	47	6
6	6_6	46	2
6	6_6	45	5
6	6_6	50	4
6	6_6	50	7
6	6_6	48	2
6	6_6	46	4
6	6_6	49	3
6	6_6	49	6
6	6_6	47	3
8	8_1	47	3
8	8_1	46	1
8	8_1	50	3
8	8_1	48	2
8	8_1	47	1
8	8_1	47	0
8	8_1	48	0
8	8_1	50	2
8	8_1	48	0
8	8_1	49	0
8	8_1	50	1
8	8_1	50	2
8	8_1	50	3
8	8_1	51	1
8	8_1	46	0
8	8_1	47	1
8	8_1	48	5
8	8_1	48	1
8	8_1	54	7
8	8_1	50	8
8	8_2	50	0
8	8_2	52	1
8	8_2	53	0
8	8_2	52	4
8	8_2	53	3
8	8_2	59	7
8	8_2	52	0
8	8_2	51	2
8	8_2	57	10
8	8_2	53	4
8	8_2	52	0
8	8_2	55	6
8	8_2	55	6
8	8_2	47	1
8	8_2	47	0
8	8_2	50	2
8	8_2	46	0
8	8_2	48	4
8	8_2	53	3
8	8_2	52	1
8	8_3	51	5
8	8_3	52	5
8	8_3	49	5
8	8_3	45	4
8	8_3	50	6
8	8_3	50	6
8	8_3	46	5
8	8_3	50	5
8	8_3	46	5
8	8_3	55	7
8	8_3	48	0
8	8_3	51	5
8	8_3	47	6
8	8_3	52	3
8	8_3	53	8
8	8_3	48	4
8	8_3	54	6
8	8_3	46	3
8	8_3	49	2
8	8_3	49	6
8	8_4	52	1
8	8_4	53	2
8	8_4	50	1
8	8_4	49	7
8	8_4	50	1
8	8_4	50	4
8	8_4	50	3
8	8_4	52	3
8	8_4	46	2
8	8_4	51	2
8	8_4	48	3
8	8_4	50	2
8	8_4	51	3
8	8_4	52	4
8	8_4	55	5
8	8_4	52	2
8	8_4	53	8
8	8_4	52	5
8	8_4	55	9
8	8_4	52	3
8	8_5	50	1
8	8_5	53	6
8	8_5	49	0
8	8_5	51	7
8	8_5	57	8
8	8_5	55	2
8	8_5	44	3
8	8_5	54	4
8	8_5	53	3
8	8_5	50	3
8	8_5	55	4
8	8_5	51	1
8	8_5	51	2
8	8_5	56	5
8	8_5	56	2
8	8_5	56	3
8	8_5	55	1
8	8_5	55	1
8	8_5	52	3
8	8_5	51	3
8	8_6	50	6
8	8_6	49	3
8	8_6	52	4
8	8_6	54	0
8	8_6	63	8
8	8_6	50	4
8	8_6	50	7
8	8_6	52	4
8	8_6	46	2
8	8_6	48	5
8	8_6	51	2
8	8_6	51	4
8	8_6	53	4
8	8_6	50	2
8	8_6	48	3
8	8_6	48	1
8	8_6	54	5
8	8_6	46	2
8	8_6	48	2
8	8_6	51	5
7	7_1	40	0
7	7_1	47	0
7	7_1	50	0
7	7_1	48	0
7	7_1	59	0
7	7_1	48	0
7	7_1	46	0
7	7_1	49	0
7	7_1	52	0
7	7_1	51	0
7	7_1	51	0
7	7_1	48	0
7	7_1	49	0
7	7_1	47	0
7	7_1	49	0
7	7_1	50	0
7	7_1	46	0
7	7_1	46	0
7	7_1	44	0
7	7_1	44	0
7	7_2	42	0
7	7_2	43	0
7	7_2	54	0
7	7_2	50	0
7	7_2	52	0
7	7_2	48	0
7	7_2	50	1
7	7_2	60	0
7	7_2	58	0
7	7_2	55	0
7	7_2	50	0
7	7_2	48	0
7	7_2	51	0
7	7_2	45	0
7	7_2	48	0
7	7_2	48	0
7	7_2	51	0
7	7_2	52	0
7	7_2	51	0
7	7_2	55	0
7	7_3	40	0
7	7_3	42	0
7	7_3	43	0
7	7_3	41	0
7	7_3	40	0
7	7_3	43	0
7	7_3	38	0
7	7_3	50	1
7	7_3	37	0
7	7_3	41	0
7	7_3	46	1
7	7_3	45	0
7	7_3	39	0
7	7_3	35	0
7	7_3	46	0
7	7_3	44	1
7	7_3	45	0
7	7_3	46	0
7	7_3	50	0
7	7_3	42	0
7	7_4	50	0
7	7_4	46	0
7	7_4	48	0
7	7_4	48	0
7	7_4	51	0
7	7_4	50	0
7	7_4	50	0
7	7_4	48	0
7	7_4	46	0
7	7_4	45	0
7	7_4	47	0
7	7_4	44	0
7	7_4	43	0
7	7_4	45	0
7	7_4	45	1
7	7_4	47	0
7	7_4	49	0
7	7_4	50	0
7	7_4	50	0
7	7_4	43	0
7	7_5	38	0
7	7_5	38	0
7	7_5	45	0
7	7_5	45	0
7	7_5	44	0
7	7_5	49	0
7	7_5	45	0
7	7_5	47	0
7	7_5	39	0
7	7_5	45	0
7	7_5	50	0
7	7_5	45	0
7	7_5	53	1
7	7_5	48	0
7	7_5	46	0
7	7_5	48	0
7	7_5	50	0
7	7_5	49	0
7	7_5	49	1
7	7_5	49	0
7	7_6	45	0
7	7_6	44	0
7	7_6	48	0
7	7_6	52	0
7	7_6	49	0
7	7_6	48	0
7	7_6	52	0
7	7_6	46	0
7	7_6	48	0
7	7_6	49	0
7	7_6	51	0
7	7_6	47	0
7	7_6	46	0
7	7_6	48	0
7	7_6	49	0
7	7_6	48	1
7	7_6	46	0
7	7_6	46	0
7	7_6	53	0
7	7_6	49	0
