# Supplementary material for: Agronomic treatments to avoid presence of seeds in Nadorcott mandarin II. Effect on seed number per fruit and yield
Source: PLoS One. 2022 Dec 9;17(12):e0278934. doi: 10.1371/journal.pone.0278934 (PMC9733848; doi:10.1371/journal.pone.0278934)
Supplement: S1 File — Zip file with the data and R scripts for the statistical analysis. (ZIP) [file pone.0278934.s002.zip › CIT_2022-Rscripts_article-seeds-Nadorcott/data/csv/yield.affections_UTF-8.csv]

treatment	tree	date	chlorosis.perc	necrosis.perc	defoliation.perc	observations
1	1_1	2017-05-03	NA	NA	NA	NA
1	1_2	2017-05-03	25	NA	NA	NA
1	1_3	2017-05-03	12.25	NA	NA	NA
1	1_4	2017-05-03	NA	NA	25	NA
1	1_5	2017-05-03	NA	NA	NA	NA
1	1_6	2017-05-03	25	NA	NA	NA
2	2_1	2017-05-03	NA	NA	50	NA
2	2_2	2017-05-03	NA	NA	50	NA
2	2_3	2017-05-03	NA	75	75	NA
2	2_4	2017-05-03	NA	NA	75	NA
2	2_5	2017-05-03	NA	25	25	NA
2	2_6	2017-05-03	NA	25	25	NA
3	3_1	2017-05-03	NA	NA	25	NA
3	3_2	2017-05-03	NA	NA	NA	NA
3	3_3	2017-05-03	NA	NA	NA	NA
3	3_4	2017-05-03	NA	NA	50	NA
3	3_5	2017-05-03	50	25	NA	NA
3	3_6	2017-05-03	20	20	NA	NA
4	4_1	2017-05-03	NA	NA	NA	NA
4	4_2	2017-05-03	NA	NA	NA	NA
4	4_3	2017-05-03	NA	NA	NA	NA
4	4_4	2017-05-03	NA	NA	NA	NA
4	4_5	2017-05-03	NA	NA	NA	NA
4	4_6	2017-05-03	15	NA	NA	NA
5	5_1	2017-05-03	12.5	NA	NA	NA
5	5_2	2017-05-03	12.5	NA	NA	NA
5	5_3	2017-05-03	NA	NA	NA	NA
5	5_4	2017-05-03	NA	NA	NA	NA
5	5_5	2017-05-03	NA	NA	NA	NA
5	5_6	2017-05-03	NA	NA	NA	NA
6	6_1	2017-05-03	NA	NA	NA	NA
6	6_2	2017-05-03	NA	NA	NA	NA
6	6_3	2017-05-03	NA	NA	NA	NA
6	6_4	2017-05-03	NA	NA	NA	NA
6	6_5	2017-05-03	NA	NA	NA	NA
6	6_6	2017-05-03	NA	NA	NA	NA
7	7_1	2017-05-03	NA	NA	NA	NA
7	7_2	2017-05-03	NA	NA	NA	NA
7	7_3	2017-05-03	NA	NA	NA	NA
7	7_4	2017-05-03	NA	NA	NA	NA
7	7_5	2017-05-03	NA	NA	NA	NA
7	7_6	2017-05-03	NA	NA	NA	NA
8	8_1	2017-05-03	NA	NA	NA	NA
8	8_2	2017-05-03	NA	NA	NA	NA
8	8_3	2017-05-03	NA	NA	NA	NA
8	8_4	2017-05-03	NA	NA	NA	NA
8	8_5	2017-05-03	NA	NA	NA	NA
8	8_6	2017-05-03	NA	NA	NA	NA
1	1_1	2017-05-29	NA	NA	NA	NA
1	1_2	2017-05-29	NA	NA	NA	NA
1	1_3	2017-05-29	NA	NA	NA	NA
1	1_4	2017-05-29	NA	NA	12.5	NA
1	1_5	2017-05-29	NA	NA	NA	NA
1	1_6	2017-05-29	NA	NA	NA	NA
2	2_1	2017-05-29	NA	50	50	NA
2	2_2	2017-05-29	NA	NA	NA	NA
2	2_3	2017-05-29	NA	75	80	NA
2	2_4	2017-05-29	NA	50	50	NA
2	2_5	2017-05-29	NA	NA	25	NA
2	2_6	2017-05-29	50	NA	50	NA
3	3_1	2017-05-29	25	NA	NA	NA
3	3_2	2017-05-29	NA	NA	NA	NA
3	3_3	2017-05-29	NA	NA	NA	NA
3	3_4	2017-05-29	NA	NA	12.5	NA
3	3_5	2017-05-29	NA	NA	NA	NA
3	3_6	2017-05-29	10	NA	NA	NA
4	4_1	2017-05-29	NA	NA	NA	NA
4	4_2	2017-05-29	NA	NA	NA	NA
4	4_3	2017-05-29	NA	NA	NA	NA
4	4_4	2017-05-29	NA	NA	NA	NA
4	4_5	2017-05-29	NA	NA	NA	NA
4	4_6	2017-05-29	NA	NA	NA	NA
5	5_1	2017-05-29	NA	NA	NA	NA
5	5_2	2017-05-29	NA	NA	NA	NA
5	5_3	2017-05-29	NA	NA	NA	NA
5	5_4	2017-05-29	NA	NA	NA	NA
5	5_5	2017-05-29	NA	NA	NA	NA
5	5_6	2017-05-29	NA	NA	NA	NA
6	6_1	2017-05-29	NA	NA	NA	NA
6	6_2	2017-05-29	NA	NA	NA	NA
6	6_3	2017-05-29	NA	NA	NA	NA
6	6_4	2017-05-29	NA	NA	NA	NA
6	6_5	2017-05-29	NA	NA	NA	NA
6	6_6	2017-05-29	NA	NA	NA	NA
7	7_1	2017-05-29	NA	NA	NA	NA
7	7_2	2017-05-29	NA	NA	NA	NA
7	7_3	2017-05-29	NA	NA	NA	NA
7	7_4	2017-05-29	NA	NA	NA	NA
7	7_5	2017-05-29	NA	NA	NA	NA
7	7_6	2017-05-29	NA	NA	NA	NA
8	8_1	2017-05-29	NA	NA	NA	NA
8	8_2	2017-05-29	NA	NA	NA	NA
8	8_3	2017-05-29	NA	NA	NA	NA
8	8_4	2017-05-29	NA	NA	NA	NA
8	8_5	2017-05-29	NA	NA	NA	NA
8	8_6	2017-05-29	NA	NA	NA	NA
1	1_1	2017-06-16	NA	NA	NA	NA
1	1_2	2017-06-16	NA	NA	NA	NA
1	1_3	2017-06-16	NA	NA	NA	NA
1	1_4	2017-06-16	NA	NA	NA	NA
1	1_5	2017-06-16	NA	NA	NA	NA
1	1_6	2017-06-16	NA	NA	NA	NA
2	2_1	2017-06-16	NA	NA	NA	NA
2	2_2	2017-06-16	NA	NA	NA	NA
2	2_3	2017-06-16	NA	NA	NA	Almost no fruits
2	2_4	2017-06-16	NA	NA	NA	NA
2	2_5	2017-06-16	NA	NA	NA	NA
2	2_6	2017-06-16	NA	NA	NA	NA
3	3_1	2017-06-16	NA	NA	NA	smaller fruits that other trees in same block
3	3_2	2017-06-16	NA	NA	NA	NA
3	3_3	2017-06-16	NA	NA	NA	NA
3	3_4	2017-06-16	NA	NA	NA	NA
3	3_5	2017-06-16	NA	NA	NA	smaller fruits that other trees in same block
3	3_6	2017-06-16	NA	NA	NA	NA
4	4_1	2017-06-16	NA	NA	NA	NA
4	4_2	2017-06-16	NA	NA	NA	NA
4	4_3	2017-06-16	NA	NA	NA	NA
4	4_4	2017-06-16	NA	NA	NA	NA
4	4_5	2017-06-16	NA	NA	NA	NA
4	4_6	2017-06-16	NA	NA	NA	NA
5	5_1	2017-06-16	NA	NA	NA	NA
5	5_2	2017-06-16	NA	NA	NA	NA
5	5_3	2017-06-16	NA	NA	NA	NA
5	5_4	2017-06-16	NA	NA	NA	NA
5	5_5	2017-06-16	NA	NA	NA	NA
5	5_6	2017-06-16	NA	NA	NA	NA
6	6_1	2017-06-16	NA	NA	NA	NA
6	6_2	2017-06-16	NA	NA	NA	NA
6	6_3	2017-06-16	NA	NA	NA	NA
6	6_4	2017-06-16	NA	NA	NA	NA
6	6_5	2017-06-16	NA	NA	NA	NA
6	6_6	2017-06-16	NA	NA	NA	NA
7	7_1	2017-06-16	NA	NA	NA	NA
7	7_2	2017-06-16	NA	NA	NA	NA
7	7_3	2017-06-16	NA	NA	NA	NA
7	7_4	2017-06-16	NA	NA	NA	NA
7	7_5	2017-06-16	NA	NA	NA	NA
7	7_6	2017-06-16	NA	NA	NA	NA
8	8_1	2017-06-16	NA	NA	NA	NA
8	8_2	2017-06-16	NA	NA	NA	NA
8	8_3	2017-06-16	NA	NA	NA	NA
8	8_4	2017-06-16	NA	NA	NA	NA
8	8_5	2017-06-16	NA	NA	NA	NA
8	8_6	2017-06-16	NA	NA	NA	NA
