# Supplementary material for: Agronomic treatments to avoid presence of seeds in Nadorcott mandarin II. Effect on seed number per fruit and yield
Source: PLoS One. 2022 Dec 9;17(12):e0278934. doi: 10.1371/journal.pone.0278934 (PMC9733848; doi:10.1371/journal.pone.0278934)
Supplement: S1 File — Zip file with the data and R scripts for the statistical analysis. (ZIP) [file pone.0278934.s002.zip › CIT_2022-Rscripts_article-seeds-Nadorcott/data/csv/yield.legend_UTF-8.csv]

variable	description
treatment	The treatment done to each tree: 1 'Sulfur', 2 'A_Nitrat', 3 'K_Nitrat', 4 'Sacchar', 5 'M_Cellul', 6 'Callose', 7 'C-', 8 'C+'
tree	Id code for each tree.
yield	Yield of the tree, in kg.
weight	Weight of each fruit in g. Just before yield, at 2018-01-15.
diameter	Diameter of each fruit in mm. Just before yield, at 2018-01-15.
observations	Observations about the data.
date	Date of the observation.
chlorosis.perc	Percentage of chlorosis related to the previous observation.
necrosis.perc	Percentage of necrosis related to the previous observation.
defoliation.perc	Percentage of defoliation related to the previous observation.
