# Supplementary material for: Agronomic treatments to avoid presence of seeds in Nadorcott mandarin II. Effect on seed number per fruit and yield
Source: PLoS One. 2022 Dec 9;17(12):e0278934. doi: 10.1371/journal.pone.0278934 (PMC9733848; doi:10.1371/journal.pone.0278934)
Supplement: S1 File — Zip file with the data and R scripts for the statistical analysis. (ZIP) [file pone.0278934.s002.zip › CIT_2022-Rscripts_article-seeds-Nadorcott/data/csv/yield.size_UTF-8.csv]

treatment	tree	diameter	weight	observations
1	1_1	64	103.77	NA
1	1_1	65	114.78	NA
1	1_1	60	87.11	NA
1	1_1	61	87.23	NA
1	1_1	61	93.05	NA
1	1_1	59	92.88	NA
1	1_1	62	97.43	NA
1	1_1	60	95.65	NA
1	1_1	60	95.22	NA
1	1_1	64	107.51	NA
1	1_1	65	103.65	NA
1	1_1	65	101.02	NA
1	1_1	63	98.05	NA
1	1_1	59	95.82	NA
1	1_1	61	83.81	NA
1	1_2	64	105.84	NA
1	1_2	67	123.78	NA
1	1_2	59	91.78	NA
1	1_2	70	131.19	NA
1	1_2	59	99.02	NA
1	1_2	66	135.13	NA
1	1_2	59	95.27	NA
1	1_2	61	114.15	NA
1	1_2	58	91.09	NA
1	1_2	59	91.96	NA
1	1_2	66	116.69	NA
1	1_2	63	112.1	NA
1	1_2	58	89.06	NA
1	1_2	64	105.13	NA
1	1_2	61	105.18	NA
1	1_3	55	76.5	NA
1	1_3	64	102.9	NA
1	1_3	57	77.69	NA
1	1_3	67	114.95	NA
1	1_3	61	107.63	NA
1	1_3	61	101.02	NA
1	1_3	62	93.26	NA
1	1_3	60	108.35	NA
1	1_3	65	116.37	NA
1	1_3	56	78.27	NA
1	1_3	58	89.62	NA
1	1_3	55	81.87	NA
1	1_3	64	114.28	NA
1	1_3	64	112.79	NA
1	1_3	60	91.65	NA
1	1_4	63	96.28	NA
1	1_4	57	73.79	NA
1	1_4	58	71.93	NA
1	1_4	65	85.49	NA
1	1_4	62	85.31	NA
1	1_4	57	73.61	NA
1	1_4	59	68.85	NA
1	1_4	60	75.29	NA
1	1_4	66	95.24	NA
1	1_4	66	99.76	NA
1	1_4	60	88.9	NA
1	1_4	62	88.89	NA
1	1_4	67	95.05	NA
1	1_4	62	83.7	NA
1	1_4	65	89.5	NA
1	1_5	62	98.77	NA
1	1_5	63	116.8	NA
1	1_5	58	86.45	NA
1	1_5	63	90.95	NA
1	1_5	59	86.72	NA
1	1_5	64	105.1	NA
1	1_5	61	95.23	NA
1	1_5	55	75.28	NA
1	1_5	54	65.71	NA
1	1_5	56	85.86	NA
1	1_5	67	95.26	NA
1	1_5	63	111.04	NA
1	1_5	62	101.47	NA
1	1_5	62	92.79	NA
1	1_5	60	80.92	NA
1	1_6	50	50.06	NA
1	1_6	61	111.71	NA
1	1_6	68	127.01	NA
1	1_6	61	86.48	NA
1	1_6	56	79.77	NA
1	1_6	51	62.93	NA
1	1_6	66	101.38	NA
1	1_6	56	86.23	NA
1	1_6	65	110.71	NA
1	1_6	58	89.98	NA
1	1_6	59	73.01	NA
1	1_6	66	123.42	NA
1	1_6	70	126.09	NA
1	1_6	55	71.58	NA
1	1_6	63	93.28	NA
2	2_1	61	84.56	NA
2	2_1	56	75.28	NA
2	2_1	56	82.08	NA
2	2_1	62	93.44	NA
2	2_1	58	80.21	NA
2	2_1	54	68.21	NA
2	2_1	56	84.27	NA
2	2_1	62	104.14	NA
2	2_1	58	81.97	NA
2	2_1	57	77.88	NA
2	2_1	56	76.77	NA
2	2_1	55	81.91	NA
2	2_1	56	74.27	NA
2	2_1	59	87.54	NA
2	2_1	62	99.77	NA
2	2_2	55	71.42	NA
2	2_2	56	81.09	NA
2	2_2	61	97.01	NA
2	2_2	60	90.78	NA
2	2_2	60	81.01	NA
2	2_2	55	75.01	NA
2	2_2	58	84.17	NA
2	2_2	62	105.44	NA
2	2_2	67	128.12	NA
2	2_2	58	84.26	NA
2	2_2	63	92.67	NA
2	2_2	64	106.85	NA
2	2_2	59	84.34	NA
2	2_2	57	75.04	NA
2	2_2	63	106.3	NA
2	2_3	NA	NA	tree without fruits
2	2_3	NA	NA	tree without fruits
2	2_3	NA	NA	tree without fruits
2	2_3	NA	NA	tree without fruits
2	2_3	NA	NA	tree without fruits
2	2_3	NA	NA	tree without fruits
2	2_3	NA	NA	tree without fruits
2	2_3	NA	NA	tree without fruits
2	2_3	NA	NA	tree without fruits
2	2_3	NA	NA	tree without fruits
2	2_3	NA	NA	tree without fruits
2	2_3	NA	NA	tree without fruits
2	2_3	NA	NA	tree without fruits
2	2_3	NA	NA	tree without fruits
2	2_3	NA	NA	tree without fruits
2	2_4	56	88.48	NA
2	2_4	58	82.97	NA
2	2_4	57	84.47	NA
2	2_4	58	83.64	NA
2	2_4	57	78.03	NA
2	2_4	62	95.6	NA
2	2_4	60	85.55	NA
2	2_4	57	92.62	NA
2	2_4	59	82.06	NA
2	2_4	58	74.62	NA
2	2_4	60	85.54	NA
2	2_4	60	86.06	NA
2	2_4	60	85.2	NA
2	2_4	58	90.34	NA
2	2_4	62	88.37	NA
2	2_5	63	92.62	NA
2	2_5	56	80.54	NA
2	2_5	64	104.04	NA
2	2_5	62	103	NA
2	2_5	53	76.97	NA
2	2_5	60	101.44	NA
2	2_5	55	77.75	NA
2	2_5	64	102.17	NA
2	2_5	59	79.32	NA
2	2_5	52	66.67	NA
2	2_5	67	114.2	NA
2	2_5	57	80.34	NA
2	2_5	58	75.68	NA
2	2_5	64	104.48	NA
2	2_5	57	78.63	NA
2	2_6	56	80.56	NA
2	2_6	65	107.71	NA
2	2_6	56	82.92	NA
2	2_6	60	82.29	NA
2	2_6	60	87.45	NA
2	2_6	56	82.28	NA
2	2_6	72	128.94	NA
2	2_6	63	105.18	NA
2	2_6	56	76.26	NA
2	2_6	66	106.79	NA
2	2_6	56	77.06	NA
2	2_6	67	124.34	NA
2	2_6	66	105.25	NA
2	2_6	65	114.77	NA
2	2_6	63	98.24	NA
3	3_1	61	90.97	NA
3	3_1	56	77.8	NA
3	3_1	64	98.24	NA
3	3_1	59	87.26	NA
3	3_1	64	107.92	NA
3	3_1	61	97.72	NA
3	3_1	60	81.79	NA
3	3_1	60	87.49	NA
3	3_1	60	89.13	NA
3	3_1	58	73.59	NA
3	3_1	60	78.6	NA
3	3_1	58	77.73	NA
3	3_1	59	83.5	NA
3	3_1	55	74.84	NA
3	3_1	58	86.04	NA
3	3_2	60	89.16	NA
3	3_2	61	98.03	NA
3	3_2	66	122.15	NA
3	3_2	59	92.47	NA
3	3_2	60	97.62	NA
3	3_2	56	84.94	NA
3	3_2	58	82.46	NA
3	3_2	59	97.47	NA
3	3_2	55	79.4	NA
3	3_2	59	101.86	NA
3	3_2	61	105.35	NA
3	3_2	58	94.5	NA
3	3_2	62	94.17	NA
3	3_2	61	95.37	NA
3	3_2	64	109.25	NA
3	3_3	64	94.43	NA
3	3_3	59	96.76	NA
3	3_3	60	105.43	NA
3	3_3	57	83.23	NA
3	3_3	67	129.32	NA
3	3_3	66	125.89	NA
3	3_3	61	95.56	NA
3	3_3	59	102.25	NA
3	3_3	65	110.31	NA
3	3_3	63	109.12	NA
3	3_3	60	87.83	NA
3	3_3	57	90.09	NA
3	3_3	59	86.94	NA
3	3_3	57	84.06	NA
3	3_3	62	100.47	NA
3	3_4	54	80.42	NA
3	3_4	48	72.25	NA
3	3_4	61	92.31	NA
3	3_4	62	95.56	NA
3	3_4	59	94.01	NA
3	3_4	57	80.51	NA
3	3_4	59	106.7	NA
3	3_4	56	83.39	NA
3	3_4	51	72.95	NA
3	3_4	61	93.62	NA
3	3_4	55	72.21	NA
3	3_4	57	84.79	NA
3	3_4	56	83.7	NA
3	3_4	57	82.51	NA
3	3_4	63	109.26	NA
3	3_5	67	113.19	NA
3	3_5	64	110.71	NA
3	3_5	61	92.55	NA
3	3_5	57	84.35	NA
3	3_5	63	103.4	NA
3	3_5	65	106.23	NA
3	3_5	63	92.91	NA
3	3_5	60	87.16	NA
3	3_5	58	87.87	NA
3	3_5	61	100.73	NA
3	3_5	58	78.94	NA
3	3_5	65	92.9	NA
3	3_5	63	88.56	NA
3	3_5	67	113.7	NA
3	3_5	57	70.7	NA
3	3_6	56	79.84	NA
3	3_6	57	79.27	NA
3	3_6	59	87.72	NA
3	3_6	67	112	NA
3	3_6	58	84.8	NA
3	3_6	62	90.27	NA
3	3_6	62	97.39	NA
3	3_6	63	96.66	NA
3	3_6	59	93.53	NA
3	3_6	62	95.07	NA
3	3_6	60	92.44	NA
3	3_6	67	125.43	NA
3	3_6	59	90.79	NA
3	3_6	64	104.68	NA
3	3_6	63	104.58	NA
4	4_1	66	113.39	NA
4	4_1	60	84.13	NA
4	4_1	58	68.58	NA
4	4_1	61	92.73	NA
4	4_1	58	83.49	NA
4	4_1	56	74.48	NA
4	4_1	57	70.34	NA
4	4_1	60	87.89	NA
4	4_1	58	80.01	NA
4	4_1	56	70.96	NA
4	4_1	62	95.83	NA
4	4_1	57	87.41	NA
4	4_1	65	93.66	NA
4	4_1	55	69.97	NA
4	4_1	69	116.28	NA
4	4_2	59	96.42	NA
4	4_2	57	89.1	NA
4	4_2	64	114.02	NA
4	4_2	56	84.55	NA
4	4_2	62	101.22	NA
4	4_2	58	73.31	NA
4	4_2	64	104.89	NA
4	4_2	51	66.69	NA
4	4_2	62	94.35	NA
4	4_2	58	88.4	NA
4	4_2	60	81.54	NA
4	4_2	57	80.93	NA
4	4_2	57	82.07	NA
4	4_2	57	82.56	NA
4	4_2	56	74.13	NA
4	4_3	55	80.36	NA
4	4_3	59	82.59	NA
4	4_3	61	96.33	NA
4	4_3	61	98.38	NA
4	4_3	58	83.46	NA
4	4_3	54	81.96	NA
4	4_3	61	93.88	NA
4	4_3	57	88.82	NA
4	4_3	61	91.96	NA
4	4_3	62	90.87	NA
4	4_3	61	87.4	NA
4	4_3	70	146.33	NA
4	4_3	57	79.08	NA
4	4_3	65	100.21	NA
4	4_3	64	103.36	NA
4	4_4	63	107.51	NA
4	4_4	64	105.22	NA
4	4_4	59	93.2	NA
4	4_4	57	87.1	NA
4	4_4	58	96.22	NA
4	4_4	59	90.58	NA
4	4_4	63	107.82	NA
4	4_4	63	100.92	NA
4	4_4	56	86.87	NA
4	4_4	63	101.09	NA
4	4_4	54	73.34	NA
4	4_4	59	98.31	NA
4	4_4	61	94.92	NA
4	4_4	62	112.56	NA
4	4_4	60	89.1	NA
4	4_5	61	91.8	NA
4	4_5	71	124.37	NA
4	4_5	60	95.71	NA
4	4_5	71	117.76	NA
4	4_5	69	106.13	NA
4	4_5	52	64.79	NA
4	4_5	66	110	NA
4	4_5	62	99.07	NA
4	4_5	57	91.85	NA
4	4_5	61	103.72	NA
4	4_5	70	125.16	NA
4	4_5	58	79.4	NA
4	4_5	63	107.23	NA
4	4_5	55	80.6	NA
4	4_5	59	81.16	NA
4	4_6	58	72.97	NA
4	4_6	70	112.86	NA
4	4_6	72	118.53	NA
4	4_6	70	109.85	NA
4	4_6	68	110.31	NA
4	4_6	66	82.57	NA
4	4_6	71	115.62	NA
4	4_6	67	93.94	NA
4	4_6	62	74.37	NA
4	4_6	73	128.75	NA
4	4_6	77	137.43	NA
4	4_6	59	79.49	NA
4	4_6	70	102.38	NA
4	4_6	60	74.78	NA
4	4_6	71	117	NA
5	5_1	60	90.04	NA
5	5_1	57	84.39	NA
5	5_1	63	100.4	NA
5	5_1	58	80.15	NA
5	5_1	61	100.16	NA
5	5_1	59	88.3	NA
5	5_1	63	96.87	NA
5	5_1	58	91.43	NA
5	5_1	62	99.68	NA
5	5_1	64	111.77	NA
5	5_1	68	127.85	NA
5	5_1	50	70.61	NA
5	5_1	60	94.14	NA
5	5_1	60	92.69	NA
5	5_1	59	85.62	NA
5	5_2	59	85.76	NA
5	5_2	65	72.61	NA
5	5_2	60	91.43	NA
5	5_2	60	100.19	NA
5	5_2	59	94.37	NA
5	5_2	56	85.13	NA
5	5_2	61	90.59	NA
5	5_2	60	103.5	NA
5	5_2	56	85.85	NA
5	5_2	59	84.68	NA
5	5_2	57	73.52	NA
5	5_2	60	90.58	NA
5	5_2	61	94.27	NA
5	5_2	55	70.72	NA
5	5_2	66	105.12	NA
5	5_3	60	90.37	NA
5	5_3	55	74.85	NA
5	5_3	57	91.35	NA
5	5_3	63	93.82	NA
5	5_3	62	108.19	NA
5	5_3	62	103.99	NA
5	5_3	58	89.54	NA
5	5_3	57	78.87	NA
5	5_3	58	86.22	NA
5	5_3	57	89.65	NA
5	5_3	62	105.74	NA
5	5_3	59	100.18	NA
5	5_3	57	73.59	NA
5	5_3	64	99.41	NA
5	5_3	65	99.89	NA
5	5_4	56	76.85	NA
5	5_4	54	72.84	NA
5	5_4	67	114.01	NA
5	5_4	52	67.32	NA
5	5_4	60	89.38	NA
5	5_4	62	101.04	NA
5	5_4	56	76.24	NA
5	5_4	57	78.98	NA
5	5_4	54	72.43	NA
5	5_4	55	80.6	NA
5	5_4	50	62.68	NA
5	5_4	55	83.27	NA
5	5_4	61	89.09	NA
5	5_4	67	123.93	NA
5	5_4	61	89.92	NA
5	5_5	59	87.02	NA
5	5_5	64	113.22	NA
5	5_5	62	91.85	NA
5	5_5	58	72.49	NA
5	5_5	59	94.71	NA
5	5_5	63	113.69	NA
5	5_5	72	138.87	NA
5	5_5	60	94.84	NA
5	5_5	68	120.2	NA
5	5_5	56	73.31	NA
5	5_5	57	83.49	NA
5	5_5	62	88.75	NA
5	5_5	61	96.7	NA
5	5_5	61	94.7	NA
5	5_5	57	72.83	NA
5	5_6	61	84.65	NA
5	5_6	58	92.26	NA
5	5_6	61	93.52	NA
5	5_6	65	98.98	NA
5	5_6	60	93.38	NA
5	5_6	61	90.11	NA
5	5_6	64	104.32	NA
5	5_6	59	90.57	NA
5	5_6	58	78.54	NA
5	5_6	57	82.3	NA
5	5_6	61	95.86	NA
5	5_6	62	97.72	NA
5	5_6	62	88.42	NA
5	5_6	59	93.95	NA
5	5_6	71	120.98	NA
6	6_1	59	81.04	NA
6	6_1	60	93.57	NA
6	6_1	66	121.24	NA
6	6_1	62	89.72	NA
6	6_1	55	76.85	NA
6	6_1	64	106.67	NA
6	6_1	52	63.06	NA
6	6_1	56	80.8	NA
6	6_1	56	80.07	NA
6	6_1	61	93.01	NA
6	6_1	60	76.41	NA
6	6_1	58	81.52	NA
6	6_1	65	98.71	NA
6	6_1	62	93.27	NA
6	6_1	66	110.62	NA
6	6_2	67	116.93	NA
6	6_2	56	80.42	NA
6	6_2	56	77.59	NA
6	6_2	57	78.21	NA
6	6_2	62	98.54	NA
6	6_2	57	85.97	NA
6	6_2	56	83.26	NA
6	6_2	60	77.6	NA
6	6_2	53	74.8	NA
6	6_2	56	75.44	NA
6	6_2	57	87.01	NA
6	6_2	55	69.12	NA
6	6_2	59	93.33	NA
6	6_2	61	87.81	NA
6	6_2	53	67.79	NA
6	6_3	62	95.41	NA
6	6_3	61	98.25	NA
6	6_3	63	103.2	NA
6	6_3	67	128.22	NA
6	6_3	59	107.69	NA
6	6_3	61	90.42	NA
6	6_3	55	74.67	NA
6	6_3	60	99.99	NA
6	6_3	56	91.73	NA
6	6_3	59	93.45	NA
6	6_3	60	94.08	NA
6	6_3	63	108.11	NA
6	6_3	62	103.67	NA
6	6_3	65	106.32	NA
6	6_3	61	97.94	NA
6	6_4	71	122.99	NA
6	6_4	63	91.56	NA
6	6_4	72	110.91	NA
6	6_4	76	124.78	NA
6	6_4	72	117.64	NA
6	6_4	70	109.44	NA
6	6_4	70	113.18	NA
6	6_4	63	84.52	NA
6	6_4	60	78.29	NA
6	6_4	64	86.26	NA
6	6_4	63	90.27	NA
6	6_4	58	77.34	NA
6	6_4	67	100.08	NA
6	6_4	66	96.93	NA
6	6_4	67	88.7	NA
6	6_5	63	95.16	NA
6	6_5	66	117.86	NA
6	6_5	60	96.7	NA
6	6_5	63	101.12	NA
6	6_5	62	100.41	NA
6	6_5	65	109.88	NA
6	6_5	67	110.95	NA
6	6_5	59	88.42	NA
6	6_5	56	84.61	NA
6	6_5	59	89.11	NA
6	6_5	65	101.86	NA
6	6_5	67	112.83	NA
6	6_5	66	116.12	NA
6	6_5	61	92.45	NA
6	6_5	60	90.25	NA
6	6_6	65	112.32	NA
6	6_6	66	111.15	NA
6	6_6	62	103.73	NA
6	6_6	56	75.68	NA
6	6_6	62	95.79	NA
6	6_6	62	110.49	NA
6	6_6	61	92.67	NA
6	6_6	65	101.5	NA
6	6_6	57	81.81	NA
6	6_6	63	96.23	NA
6	6_6	61	92.73	NA
6	6_6	57	85.72	NA
6	6_6	66	104.89	NA
6	6_6	57	90.01	NA
6	6_6	61	88.41	NA
7	7_1	57	82.66	NA
7	7_1	62	100.43	NA
7	7_1	57	80.7	NA
7	7_1	59	83.49	NA
7	7_1	59	93.25	NA
7	7_1	57	85.94	NA
7	7_1	60	94.92	NA
7	7_1	55	90.72	NA
7	7_1	55	79.58	NA
7	7_1	56	81.45	NA
7	7_1	57	85.78	NA
7	7_1	60	100.18	NA
7	7_1	52	70.26	NA
7	7_1	54	70.26	NA
7	7_1	55	76.42	NA
7	7_2	57	85.87	NA
7	7_2	61	92.43	NA
7	7_2	70	139.79	NA
7	7_2	56	88.87	NA
7	7_2	51	76.31	NA
7	7_2	66	121.49	NA
7	7_2	57	87.41	NA
7	7_2	56	75.92	NA
7	7_2	59	96.93	NA
7	7_2	58	82.78	NA
7	7_2	56	88.48	NA
7	7_2	63	116.14	NA
7	7_2	56	79.44	NA
7	7_2	56	73.26	NA
7	7_2	55	76.64	NA
7	7_3	60	85.57	NA
7	7_3	50	62	NA
7	7_3	48	50.89	NA
7	7_3	65	114.91	NA
7	7_3	58	82.81	NA
7	7_3	50	67.74	NA
7	7_3	65	118.92	NA
7	7_3	57	88.2	NA
7	7_3	59	75.91	NA
7	7_3	58	90.42	NA
7	7_3	61	91.35	NA
7	7_3	54	65.44	NA
7	7_3	47	48.36	NA
7	7_3	50	55.39	NA
7	7_3	NA	NA	NA
7	7_4	58	89.93	NA
7	7_4	61	90.31	NA
7	7_4	60	90.15	NA
7	7_4	59	89.85	NA
7	7_4	57	76.66	NA
7	7_4	58	72.39	NA
7	7_4	56	81.88	NA
7	7_4	55	69.33	NA
7	7_4	55	74.56	NA
7	7_4	58	88.88	NA
7	7_4	60	78.65	NA
7	7_4	54	75.04	NA
7	7_4	63	93.41	NA
7	7_4	59	86.35	NA
7	7_4	57	74.04	NA
7	7_5	59	98.64	NA
7	7_5	51	61.01	NA
7	7_5	51	63	NA
7	7_5	57	74.87	NA
7	7_5	55	69.17	NA
7	7_5	65	109.39	NA
7	7_5	60	93.25	NA
7	7_5	65	98.21	NA
7	7_5	53	69.9	NA
7	7_5	53	62.47	NA
7	7_5	54	65.53	NA
7	7_5	58	83.2	NA
7	7_5	52	54.02	NA
7	7_5	45	45.03	NA
7	7_5	59	88.2	NA
7	7_6	65	92.17	NA
7	7_6	63	100.24	NA
7	7_6	60	83.64	NA
7	7_6	61	94.64	NA
7	7_6	59	78	NA
7	7_6	61	86.22	NA
7	7_6	56	74.32	NA
7	7_6	60	99.2	NA
7	7_6	62	105.25	NA
7	7_6	56	72.7	NA
7	7_6	61	81.65	NA
7	7_6	51	68.2	NA
7	7_6	67	102.44	NA
7	7_6	57	80.46	NA
7	7_6	56	72.61	NA
8	8_1	64	110.68	NA
8	8_1	59	91.82	NA
8	8_1	60	101.19	NA
8	8_1	60	106.8	NA
8	8_1	59	93.5	NA
8	8_1	62	101.91	NA
8	8_1	62	106.04	NA
8	8_1	55	82.4	NA
8	8_1	63	112.51	NA
8	8_1	56	81.17	NA
8	8_1	58	83.29	NA
8	8_1	64	105.69	NA
8	8_1	57	91.95	NA
8	8_1	61	86.1	NA
8	8_1	57	90.86	NA
8	8_2	64	115.68	NA
8	8_2	56	84.99	NA
8	8_2	71	115.06	NA
8	8_2	57	88.75	NA
8	8_2	55	85.93	NA
8	8_2	60	103.85	NA
8	8_2	58	83.11	NA
8	8_2	59	89.67	NA
8	8_2	64	107.95	NA
8	8_2	64	117.23	NA
8	8_2	62	87.44	NA
8	8_2	63	113.3	NA
8	8_2	67	123.42	NA
8	8_2	58	82.19	NA
8	8_2	63	102	NA
8	8_3	58	87.18	NA
8	8_3	62	102.18	NA
8	8_3	57	88.91	NA
8	8_3	59	93.58	NA
8	8_3	62	94.61	NA
8	8_3	60	92.69	NA
8	8_3	59	85.33	NA
8	8_3	61	100.43	NA
8	8_3	54	75.79	NA
8	8_3	56	79.63	NA
8	8_3	63	103.85	NA
8	8_3	54	77.8	NA
8	8_3	59	94.75	NA
8	8_3	65	105.34	NA
8	8_3	61	91.52	NA
8	8_4	61	97.6	NA
8	8_4	58	87.33	NA
8	8_4	66	107.36	NA
8	8_4	70	137.79	NA
8	8_4	65	114.34	NA
8	8_4	66	114.57	NA
8	8_4	74	161.74	NA
8	8_4	56	81.11	NA
8	8_4	65	106.21	NA
8	8_4	55	73.37	NA
8	8_4	60	100.51	NA
8	8_4	57	90.96	NA
8	8_4	71	132.12	NA
8	8_4	67	123.34	NA
8	8_4	66	117.5	NA
8	8_5	57	82.87	NA
8	8_5	61	99.48	NA
8	8_5	58	84.37	NA
8	8_5	62	108.25	NA
8	8_5	59	95.31	NA
8	8_5	56	85.24	NA
8	8_5	56	76.07	NA
8	8_5	69	134.7	NA
8	8_5	54	71.72	NA
8	8_5	54	77.97	NA
8	8_5	68	133.83	NA
8	8_5	61	102.36	NA
8	8_5	64	109.31	NA
8	8_5	59	90.56	NA
8	8_5	59	82.47	NA
8	8_6	56	75.96	NA
8	8_6	51	100.18	NA
8	8_6	64	105.15	NA
8	8_6	59	82.84	NA
8	8_6	57	88.31	NA
8	8_6	66	130.25	NA
8	8_6	60	89.69	NA
8	8_6	66	112.09	NA
8	8_6	57	84.41	NA
8	8_6	56	84.98	NA
8	8_6	62	87.83	NA
8	8_6	60	90.46	NA
8	8_6	63	91.9	NA
8	8_6	66	111.64	NA
8	8_6	61	92.73	NA
