# Supplementary material for: Agronomic treatments to avoid presence of seeds in Nadorcott mandarin II. Effect on seed number per fruit and yield
Source: PLoS One. 2022 Dec 9;17(12):e0278934. doi: 10.1371/journal.pone.0278934 (PMC9733848; doi:10.1371/journal.pone.0278934)
Supplement: S1 File — Zip file with the data and R scripts for the statistical analysis. (ZIP) [file pone.0278934.s002.zip › CIT_2022-Rscripts_article-seeds-Nadorcott/data/csv/yield.yield_UTF-8.csv]

treatment	tree	yield
1	1_1	37.12
1	1_2	9.77
1	1_3	31.18
1	1_4	10.05
1	1_5	12.71
1	1_6	2.37
2	2_1	29.22
2	2_2	20.33
2	2_3	0
2	2_4	6.93
2	2_5	10.89
2	2_6	20.15
3	3_1	30.13
3	3_2	83.96
3	3_3	29.95
3	3_4	4.16
3	3_5	23.71
3	3_6	28.85
4	4_1	27.89
4	4_2	59.34
4	4_3	38.26
4	4_4	48.08
4	4_5	39.02
4	4_6	30.45
5	5_1	72.43
5	5_2	57.51
5	5_3	25.33
5	5_4	26.05
5	5_5	11.33
5	5_6	40.5
6	6_1	52.19
6	6_2	51.3
6	6_3	19.52
6	6_4	25.05
6	6_5	12.92
6	6_6	42.29
7	7_1	13.01
7	7_2	33.68
7	7_3	0.62
7	7_4	13.56
7	7_5	4.14
7	7_6	3.15
8	8_1	14.94
8	8_2	49.98
8	8_3	53.08
8	8_4	38.31
8	8_5	16.32
8	8_6	10.87
