# Supplementary material for: Agronomic treatments to avoid presence of seeds in Nadorcott mandarin II. Effect on seed number per fruit and yield
Source: PLoS One. 2022 Dec 9;17(12):e0278934. doi: 10.1371/journal.pone.0278934 (PMC9733848; doi:10.1371/journal.pone.0278934)
Supplement: S1 File — Zip file with the data and R scripts for the statistical analysis. (ZIP) [file pone.0278934.s002.zip › CIT_2022-Rscripts_article-seeds-Nadorcott/rmd/ch_reproducibility.Rmd]

&nbsp;

&nbsp;

&nbsp;

&nbsp;

****
**Reproducibility** 

Written in [Rmarkdown](http://rmarkdown.rstudio.com/), using [Rstudio](https://www.rstudio.com/).

```{r}
### Packages base R ---------- 
base.packages <- sessionInfo()$basePkgs

### Packages loaded not in base R ----------
packages.used <- (.packages())[!(.packages()) %in% base.packages]

### Packages version ---------------
base.package.version <- character()
# i <- packages.used[1]
for (i in base.packages) {
    base.package.version <- c(base.package.version, paste(i, packageVersion(i)))
}
package.version <- character()
# i <- packages.used[1]
for (i in packages.used) {
    package.version <- c(package.version, paste(i, packageVersion(i)))
}
```

- System: 
`r sessionInfo()$R.version$version.string`
`r sessionInfo()$platform` 
`r sessionInfo()$running`
- Base packages: `r base.package.version`.
- Other loaded packages: `r package.version`.

&nbsp;

****
